# Supplementary material for: Interface condition for the Darcy velocity at the water-oil flood front in the porous medium
Source: PLoS One. 2017 May 23;12(5):e0177187. doi: 10.1371/journal.pone.0177187 (PMC5441608; doi:10.1371/journal.pone.0177187)
Supplement: S1 File — (ZIP) [file pone.0177187.s001.zip]

Archive with 4 entries (3 files):
- cases of JVCM/case1 of JVCM.xlsx
- cases of JVCM/cases.mw
- cases of JVCM/cases.pdf
- cases of JVCM/
