# Supplementary material for: Interface condition for the Darcy velocity at the water-oil flood front in the porous medium
Source: PLoS One. 2017 May 23;12(5):e0177187. doi: 10.1371/journal.pone.0177187 (PMC5441608; doi:10.1371/journal.pone.0177187)
Supplement: S1 File — (ZIP) [file pone.0177187.s001.zip › cases of JVCM/case1 of JVCM.xlsx]

## Sheet: Input Param
X	p	Sw	Krw	Krow
69.1095	28.5745	0.180661	0.0228469	0.550035
58.8789	30.4539	0.200661	0.0281855	0.510731
49.4049	32.1966	0.220661	0.034084	0.473346
41.0492	33.7234	0.240661	0.0405425	0.437831
33.904	35.0104	0.260661	0.047561	0.404139
27.9125	36.0663	0.280661	0.0551395	0.372221
22.9497	36.9162	0.300661	0.063278	0.342029
18.8684	37.5911	0.320661	0.0719765	0.313516
15.5251	38.1222	0.340661	0.0812351	0.286633
12.7903	38.5374	0.360661	0.0910536	0.261332
10.5532	38.8608	0.380661	0.101432	0.237566
8.72125	39.112	0.400661	0.112371	0.215287
7.21836	39.3071	0.420661	0.123869	0.194445
5.98273	39.4586	0.440661	0.135928	0.174995
4.96439	39.5763	0.460661	0.148546	0.156886
4.12303	39.668	0.480661	0.161725	0.140072
3.4262	39.7394	0.500661	0.175463	0.124505
2.84769	39.7952	0.520661	0.189762	0.110136
2.36638	39.8389	0.540661	0.20462	0.0969168
1.96514	39.8732	0.560661	0.220039	0.0848005
1.63007	39.9002	0.580661	0.236017	0.0737386
1.34987	39.9215	0.600661	0.252556	0.0636831
1.11529	39.9383	0.620661	0.269654	0.054586
0.918772	39.9515	0.640661	0.287313	0.0463994
0.754083	39.962	0.660661	0.305531	0.0390751
0.616093	39.9704	0.680661	0.32431	0.0325653
0.500553	39.977	0.700661	0.343648	0.0268219
0.403938	39.9822	0.720661	0.363547	0.0217968
0.323309	39.9863	0.740661	0.384005	0.0174422
0.256214	39.9896	0.760661	0.405024	0.0137101
0.200598	39.9921	0.780661	0.426602	0.0105523
0.154734	39.9942	0.800661	0.448741	0.00792091
0.117169	39.9957	0.820661	0.471439	0.00576796
0.086675	39.997	0.840661	0.494698	0.00404543
0.0622117	39.9979	0.860661	0.518516	0.0027053
0.0428976	39.9986	0.880661	0.542895	0.00169959
0.0279824	39.9991	0.900661	0.567833	0.000980294
0.0168269	39.9995	0.920661	0.593332	0.000499409
0.0088856	39.9997	0.940661	0.619391	0.000208937
0.0036914	39.9999	0.960661	0.646009	6.08782e-05
0.00084428	40	0.980661	0.673188	7.23245e-06
0	40	1	0.7	0

## Sheet: Data of Result
						Kown Parameters(via solve Buckley-Leverette Equ.)							Velocity Caculated By Using Varous Moethod
													Accurate		JVCM		SPU		CVCM		dp/dx
x	Sw	P	Krw	Krow		XX	Sw	P	Krw	Krow	Total moblility		Total Vel.	Water Vel.	Total Vel.	Water Vel.	Total Vel.	Water Vel.	Total Vel.	Water Vel.
71.4132	0.180661	25.9825	0.0228469	0.550035		0.413161	0.721635	39.989	0.364536	0.0215769	0.730151		1	0.998522				1.23956
66.068	0.190661	27.6268	0.0254462	0.530141		1.41316	0.599339	39.9497	0.251453	0.0643319	0.506122		1	0.993645	1.03359	1.03206	1.4232	1.10547	1.02885	1.02542	-0.299074
60.8415	0.200661	29.1468	0.0281855	0.510731		2.41316	0.542143	39.8988	0.205752	0.0959994	0.416304		1	0.98847	1.01124	1.00481	1.21105	1.06474	1.00873	0.99866	-0.282613
55.8172	0.210661	30.5273	0.0310647	0.491802		3.41316	0.50473	39.8389	0.178344	0.121522	0.362764		1	0.983251	1.00636	0.994754	1.14634	1.04146	1.00465	0.988832	-0.266931
51.0517	0.220661	31.764	0.034084	0.473346		4.41316	0.476974	39.7713	0.159269	0.143114	0.325694		1	0.978029	1.00438	0.987553	1.11357	1.02555	1.00309	0.981779	-0.252062
46.5794	0.230661	32.8599	0.0372432	0.455358		5.41316	0.455005	39.6968	0.144938	0.161914	0.297972		1	0.972831	1.00341	0.981369	1.09343	1.01309	1.00238	0.975709	-0.238017
42.4175	0.240661	33.823	0.0405425	0.437831		6.41316	0.436858	39.6159	0.133608	0.178629	0.276147		1	0.967657	1.00116	0.973955	1.07817	0.999865	1.00029	0.968377	-0.224791
38.5707	0.250661	34.6639	0.0439817	0.42076		7.41316	0.421346	39.5293	0.124277	0.193768	0.258242		1	0.962483	1.00217	0.96976	1.06944	0.995119	1.00144	0.964262	-0.212365
35.0341	0.260661	35.3945	0.047561	0.404139		8.41316	0.408011	39.4366	0.116545	0.207498	0.243465		1	0.957386	1.00359	0.965938	1.06323	0.986144	1.00295	0.960517	-0.200714
31.7966	0.270661	36.0267	0.0512803	0.387961		9.41316	0.396201	39.3387	0.1099	0.220174	0.230808		1	0.952304	1.00267	0.959943	1.05663	0.977927	1.0021	0.954567	-0.189803
28.843	0.280661	36.5723	0.0551395	0.372221		10.4132	0.385611	39.2357	0.104105	0.231961	0.219808		1	0.947235	1.00227	0.954466	1.05155	0.970818	1.00176	0.949132	-0.179596
26.1553	0.290661	37.0422	0.0591388	0.356912		11.4132	0.376033	39.1277	0.0989979	0.242979	0.210145		1	0.942188	1.00188	0.949017	1.04725	0.963472	1.00141	0.94372	-0.170053
23.7147	0.300661	37.4464	0.063278	0.342029		12.4132	0.367281	39.0151	0.0944425	0.253341	0.201552		1	0.937153	1.00005	0.942238	1.04221	0.9544	0.999621	0.936967	-0.161134
21.5017	0.310661	37.7938	0.0675573	0.327565		13.4132	0.359197	38.8981	0.0903244	0.263156	0.193807		1	0.932109	0.999273	0.936471	1.03859	0.948962	0.998873	0.93123	-0.1528
19.4974	0.320661	38.0923	0.0719765	0.313516		14.4132	0.351745	38.7765	0.086614	0.272438	0.18685		1	0.927097	1.00354	0.935407	1.04013	0.949393	1.00317	0.930216	-0.145012
17.6834	0.330661	38.3488	0.0765358	0.299873		15.4132	0.344903	38.6497	0.0832876	0.281185	0.180634		1	0.922167	1.00303	0.92991	1.03752	0.936948	1.00269	0.924739	-0.137733
16.0426	0.340661	38.5693	0.0812351	0.286633		16.4132	0.338403	38.5195	0.0801737	0.289623	0.174829		1	0.917169	0.999393	0.921608	1.0322	0.930637	0.999065	0.916435	-0.130927
14.5586	0.350661	38.7589	0.0860743	0.273788		17.4132	0.332308	38.3851	0.0773099	0.297692	0.169504		1	0.912187	1.00316	0.920063	1.03409	0.931725	1.00285	0.914929	-0.124561
13.2166	0.360661	38.922	0.0910536	0.261332		18.4132	0.326638	38.2456	0.0747017	0.305361	0.164671		1	0.907282	0.998792	0.911085	1.02839	0.912579	0.998498	0.905946	-0.118603
12.0029	0.370661	39.0626	0.0961728	0.24926		19.4132	0.321126	38.1042	0.0721883	0.312882	0.160021		1	0.902237	1.00223	0.909301	1.03038	0.924909	1.00195	0.904186	-0.113023
10.905	0.380661	39.1839	0.101432	0.237566		20.4132	0.316092	37.9559	0.0699574	0.319935	0.155912		1	0.897399	1.00041	0.902611	1.02732	0.900162	1.00015	0.897508	-0.107795
9.91143	0.390661	39.2885	0.106831	0.226244		21.4132	0.311103	37.807	0.0677525	0.326945	0.151852		1	0.892348	1.00199	0.899183	1.02782	0.914804	1.00173	0.894085	-0.102892
9.01196	0.400661	39.379	0.112371	0.215287		22.4132	0.306543	37.6507	0.0657948	0.333522	0.148266		1	0.887525	1.00281	0.894859	1.02751	0.892429	1.00257	0.889783	-0.0982913
8.19727	0.410661	39.4574	0.11805	0.204689		23.4132	0.302024	37.4938	0.0638611	0.340058	0.144725		1	0.882516	1.0009	0.888323	1.02482	0.899448	1.00066	0.883231	-0.0939705
7.45897	0.420661	39.5252	0.123869	0.194445		24.4132	0.297799	37.3307	0.0620934	0.346288	0.141501		1	0.877638	1.00442	0.886416	1.02732	0.888506	1.00419	0.881352	-0.0899095
6.78953	0.430661	39.5842	0.129828	0.184549		25.4132	0.293702	37.1651	0.0603974	0.352386	0.138414		1	0.872706	0.997301	0.875269	1.01966	0.876659	0.997079	0.87017	-0.0860897
6.18215	0.440661	39.6354	0.135928	0.174995		26.4132	0.289702	36.9971	0.0587551	0.358381	0.135429		1	0.867687	1.00356	0.875808	1.02501	0.887599	1.00334	0.870736	-0.0824937
5.63076	0.450661	39.6799	0.142167	0.165776		27.4132	0.285981	36.8223	0.0572671	0.364077	0.132738		1	0.862859	1.00221	0.869603	1.02295	0.86512	1.002	0.864536	-0.0791058
5.12987	0.460661	39.7188	0.148546	0.156886		28.4132	0.28226	36.6474	0.0557791	0.369772	0.130047		1	0.857831	0.998467	0.861536	1.01877	0.869778	0.998264	0.856436	-0.0759113
4.67457	0.470661	39.7526	0.155065	0.14832		29.4132	0.278731	36.467	0.0543945	0.375259	0.127552		1	0.852899	1.00639	0.863314	1.02585	0.868135	1.0062	0.858252	-0.0728968
4.26047	0.480661	39.7822	0.161725	0.140072		30.4132	0.275345	36.2822	0.0530879	0.380588	0.125205		1	0.848014	0.998785	0.851863	1.01786	0.847282	0.998593	0.846768	-0.0700498
3.8836	0.490661	39.8081	0.168524	0.132136		31.4132	0.271959	36.0975	0.0517813	0.385917	0.122858		1	0.842942	0.998097	0.846401	1.01674	0.855553	0.997908	0.841285	-0.0673588
3.5404	0.500661	39.8308	0.175463	0.124505		32.4132	0.268757	35.9063	0.050572	0.391042	0.120696		1	0.838006	1.00782	0.849537	1.0257	0.853262	1.00764	0.844463	-0.0648132
3.2277	0.510661	39.8507	0.182542	0.117173		33.4132	0.265668	35.711	0.0494231	0.396039	0.118648		1	0.833104	1.00063	0.838536	1.01821	0.833879	1.00045	0.833429	-0.0624034
2.94262	0.520661	39.8682	0.189762	0.110136		34.4132	0.262579	35.5157	0.0482743	0.401036	0.1166		1	0.82803	0.994551	0.828564	1.01189	0.832331	0.994372	0.82341	-0.0601204
2.68258	0.530661	39.8835	0.197121	0.103385		35.4132	0.259589	35.3162	0.0471774	0.40592	0.114651		1	0.822975	1.00617	0.833137	1.02283	0.841966	1.006	0.828023	-0.0579557
2.44526	0.540661	39.897	0.20462	0.0969168		36.4132	0.256762	35.1096	0.0461653	0.41062	0.112862		1	0.818087	1.00686	0.828619	1.02308	0.823904	1.00669	0.823508	-0.0559018
2.22858	0.550661	39.9089	0.212259	0.0907239		37.4132	0.253934	34.903	0.0451532	0.41532	0.111072		1	0.813041	0.990888	0.810633	1.00711	0.805842	0.990717	0.805437	-0.0539515
2.03064	0.560661	39.9194	0.220039	0.0848005		38.4132	0.251107	34.6965	0.0441412	0.42002	0.109283		1	0.80783	0.999735	0.812826	1.01547	0.826453	0.999569	0.807642	-0.0520982
1.84976	0.570661	39.9287	0.227958	0.0791408		39.4132	0.248471	34.4798	0.0432285	0.424499	0.107682		1	0.802892	1.01242	0.817862	1.02753	0.816447	1.01226	0.812726	-0.050336
1.68441	0.580661	39.9369	0.236017	0.0737386		40.4132	0.245872	34.2612	0.0423345	0.428936	0.106116		1	0.797892	1.00187	0.804397	1.01688	0.799561	1.00171	0.799205	-0.048659
1.53319	0.590661	39.9441	0.244216	0.0685881		41.4132	0.243272	34.0426	0.0414404	0.433374	0.10455		1	0.792742	0.98708	0.787584	1.00209	0.782676	0.986916	0.782311	-0.0470622
1.39486	0.600661	39.9505	0.252556	0.0636831		42.4132	0.240673	33.824	0.0405464	0.437812	0.102983		1	0.787436	1.00163	0.794035	1.01613	0.810513	1.00147	0.788791	-0.0455407
1.2683	0.610661	39.9562	0.261035	0.0590178		43.4132	0.238269	33.5926	0.0397532	0.442024	0.101608		1	0.782485	1.0155	0.799639	1.02943	0.794851	1.01535	0.794442	-0.04409
1.15247	0.620661	39.9612	0.269654	0.054586		44.4132	0.235866	33.3612	0.0389605	0.446235	0.100233		1	0.7774	1.00187	0.783948	1.0158	0.779	1.00172	0.778678	-0.0427058
1.04645	0.630661	39.9657	0.278414	0.0503819		45.4132	0.233463	33.1298	0.0381677	0.450447	0.0988578		1	0.772175	0.988121	0.768166	1.00206	0.76315	0.987964	0.762821	-0.0413843
0.949398	0.640661	39.9696	0.287313	0.0463994		46.4132	0.231061	32.8984	0.037375	0.454658	0.0974829		1	0.766801	0.999015	0.771414	1.01258	0.783999	0.998861	0.766073	-0.0401219
0.860552	0.650661	39.9732	0.296352	0.0426325		47.4132	0.228797	32.6556	0.0366543	0.458711	0.0962441		1	0.761694	1.01412	0.777631	1.0272	0.776056	1.01398	0.772327	-0.0389152
0.779219	0.660661	39.9763	0.305531	0.0390751		48.4132	0.226561	32.4105	0.0359479	0.462733	0.0950324		1	0.756539	1.00587	0.766161	1.01886	0.7611	1.00572	0.760806	-0.0377611
0.70477	0.670661	39.979	0.314851	0.0357214		49.4132	0.224325	32.1655	0.0352415	0.466756	0.0938207		1	0.751251	0.993036	0.751271	1.00603	0.746144	0.992883	0.745844	-0.0366566
0.63663	0.680661	39.9815	0.32431	0.0325653		50.4132	0.222089	31.9204	0.0345351	0.470778	0.092609		1	0.745825	0.990926	0.744434	1.00379	0.746771	0.990773	0.738963	-0.035599
0.574278	0.690661	39.9837	0.333909	0.0296008		51.4132	0.219903	31.6702	0.033855	0.474746	0.0914473		1	0.740426	1.00727	0.751248	1.01973	0.759058	1.00712	0.745793	-0.0345857
0.517239	0.700661	39.9856	0.343648	0.0268219		52.4132	0.217804	31.4107	0.0332214	0.478619	0.0903738		1	0.735201	1.01299	0.750041	1.02516	0.744853	1.01284	0.744582	-0.0336144
0.465079	0.710661	39.9874	0.353528	0.0242225		53.4132	0.215706	31.1512	0.0325879	0.482491	0.0893003		1	0.729849	1.00095	0.735899	1.01313	0.730648	1.0008	0.730371	-0.0326828
0.417402	0.720661	39.9889	0.363547	0.0217968		54.4132	0.213608	30.8917	0.0319543	0.486364	0.0882268		1	0.724367	0.988914	0.721758	1.00109	0.716443	0.988761	0.716161	-0.0317889
0.373848	0.730661	39.9903	0.373706	0.0195387		55.4132	0.211509	30.6322	0.0313207	0.490237	0.0871533		1	0.71875	0.994404	0.720313	1.0064	0.726856	0.994252	0.714682	-0.0309306
0.334086	0.740661	39.9915	0.384005	0.0174422		56.4132	0.209475	30.3636	0.0307232	0.494047	0.0861488		1	0.713259	1.01124	0.726832	1.02289	0.729364	1.0111	0.721202	-0.0301062
0.297813	0.750661	39.9926	0.394445	0.0155013		57.4132	0.207485	30.0888	0.0301501	0.497815	0.085191		1	0.707824	1.01108	0.721164	1.02258	0.71576	1.01094	0.715501	-0.0293139
0.264754	0.760661	39.9935	0.405024	0.0137101		58.4132	0.205494	29.814	0.0295771	0.501582	0.0842332		1	0.702266	0.999713	0.707621	1.01121	0.702155	0.999562	0.701891	-0.0285521
0.234655	0.770661	39.9944	0.415743	0.0120624		59.4132	0.203504	29.5393	0.029004	0.50535	0.0832755		1	0.696579	0.988343	0.694079	0.999842	0.68855	0.988188	0.688281	-0.0278193
0.207284	0.780661	39.9951	0.426602	0.0105523		60.4132	0.201514	29.2645	0.0284309	0.509118	0.0823177		1	0.690761	0.993629	0.692141	1.00499	0.697495	0.993474	0.686293	-0.0271141
0.182428	0.790661	39.9958	0.437602	0.00917379		61.4132	0.199567	28.9806	0.0278858	0.512854	0.0814144		1	0.685035	1.0109	0.698289	1.02198	0.700694	1.01075	0.692414	-0.026435
0.159892	0.800661	39.9964	0.448741	0.00792091		62.4132	0.197654	28.6897	0.0273617	0.516568	0.0805519		1	0.679357	1.01191	0.693191	1.02286	0.687525	1.01175	0.687272	-0.025781
0.139496	0.810661	39.9969	0.46002	0.00678764		63.4132	0.195741	28.3989	0.0268376	0.520282	0.0796893		1	0.673556	1.00107	0.680083	1.01202	0.674355	1.00091	0.674098	-0.0251507
0.121075	0.820661	39.9974	0.471439	0.00576796		64.4132	0.193828	28.1081	0.0263135	0.523995	0.0788268		1	0.667629	0.990231	0.666976	1.00119	0.661186	0.990071	0.660924	-0.024543
0.104478	0.830661	39.9978	0.482999	0.00485589		65.4132	0.191914	27.8173	0.0257894	0.527709	0.0779643		1	0.66157	0.989326	0.660503	1.00022	0.660936	0.989163	0.654378	-0.0239569
0.0895641	0.840661	39.9981	0.494698	0.00404543		66.4132	0.190016	27.5206	0.0252784	0.531425	0.077128		1	0.655491	1.00687	0.666113	1.01757	0.671866	1.0067	0.659919	-0.0233915
0.0762062	0.850661	39.9984	0.506537	0.00333056		67.4132	0.188145	27.213	0.0247921	0.535147	0.0763415		1	0.649505	1.01442	0.664945	1.02498	0.658941	1.01426	0.658688	-0.0228457
0.0642854	0.860661	39.9987	0.518516	0.0027053		68.4132	0.186274	26.9054	0.0243058	0.538869	0.075555		1	0.643393	1.00397	0.652082	1.01453	0.646016	1.0038	0.645758	-0.0223186
0.0536927	0.870661	39.9989	0.530636	0.00216365		69.4132	0.184403	26.5978	0.0238195	0.542591	0.0747686		1	0.637153	0.993516	0.639221	1.00408	0.633092	0.993345	0.632828	-0.0218095
0.0443275	0.880661	39.9991	0.542895	0.00169959		70.4132	0.182532	26.2901	0.0233332	0.546313	0.0739821		1	0.63078	0.983063	0.626361	0.993626	0.620167	0.982888	0.619897	-0.0213175
0.0360968	0.890661	39.9993	0.555294	0.00130714		71.4132	0.180661	25.9825	0.0228469	0.550035	0.0731956		1	0.624271	0.993214	0.6265	1.23141	0.776748	0.588057	0	-0.0208419
0.0289151	0.900661	39.9994	0.567833	0.000980294		72.4132	0	25.5196	0	1	0.05		1	0	1	0	1	0	1	0	-0.020382
0.0227031	0.910661	39.9996	0.580513	0.00071305		73.4132	0	25.0566	0	1	0.05		1	0	1	0	1	0	1	0	-0.0199371
0.0173878	0.920661	39.9997	0.593332	0.000499409		74.4132	0	24.5936	0	1	0.05		1	0	1	0	1	0	1	0	-0.0195065
0.0129016	0.930661	39.9998	0.606291	0.000333371		75.4132	0	24.1307	0	1	0.05		1	0	1	0	1	0	1	0	-0.0190897
0.00918179	0.940661	39.9998	0.619391	0.000208937		76.4132	0	23.6677	0	1	0.05		1	0	1	0	1	0	1	0	-0.0186861
0.00617061	0.950661	39.9999	0.63263	0.000120106		77.4132	0	23.2047	0	1	0.05		1	0	1	0	1	0	1	0	-0.0182951
0.00381445	0.960661	39.9999	0.646009	6.08782e-05		78.4132	0	22.7418	0	1	0.05		1	0	1	0	1	0	1	0	-0.0179162
0.00206369	0.970661	40	0.659528	2.52537e-05		79.4132	0	22.2788	0	1	0.05		1	0	1	0	1	0	1	0	-0.017549
0.000872423	0.980661	40	0.673188	7.23245e-06		80.4132	0	21.8158	0	1	0.05		1	0	1	0	1	0	1	0	-0.0171929
0.000198028	0.990661	40	0.686987	0		81.4132	0	21.3529	0	1	0.05		1	0	1	0	1	0	1	0	-0.0168476
						82.4132	0	20.8899	0	1	0.05		1	0	1	0	1	0	1	0
						83.4132	0	20.427	0	1	0.05		1	0	1	0	1	0	1	0
						84.4132	0	19.964	0	1	0.05		1	0	1	0	1	0	1	0
						85.4132	0	19.501	0	1	0.05		1	0	1	0	1	0	1	0
						86.4132	0	19.0381	0	1	0.05		1	0	1	0	1	0	1	0
						87.4132	0	18.5751	0	1	0.05		1	0	1	0	1	0	1	0
						88.4132	0	18.1121	0	1	0.05		1	0	1	0	1	0	1	0
						89.4132	0	17.6492	0	1	0.05		1	0	1	0	1	0	1	0
						90.4132	0	17.1862	0	1	0.05		1	0	1	0	1	0	1	0
						91.4132	0	16.7233	0	1	0.05		1	0	1	0	1	0	1	0
						92.4132	0	16.2603	0	1	0.05		1	0	1	0	1	0	1	0
						93.4132	0	15.7973	0	1	0.05		1	0	1	0	1	0	1	0
						94.4132	0	15.3344	0	1	0.05		1	0	1	0	1	0	1	0
						95.4132	0	14.8714	0	1	0.05		1	0	1	0	1	0	1	0
						96.4132	0	14.4084	0	1	0.05		1	0	1	0	1	0	1	0
						97.4132	0	13.9455	0	1	0.05		1	0	1	0	1	0	1	0
						98.4132	0	13.4825	0	1	0.05		1	0	1	0	1	0	1	0
						99.4132	0	13.0196	0	1	0.05		1	0	0	0	1	0	1	0

## Sheet: Table For Paper
	XX	Sw	P	Krw	Krow		Mob_t	fw	Vt	qw	q_spu
	70.4132	0.182532	26.2901	0.0233332	0.546313		1	0.63078	0.983063	0.626361	0.993626	0.620167
	71.4132	0.180661	25.9825	0.0228469	0.550035		1	0.624271	0.993214	0.6265	1.23141	0.776748
	72.4132	0	25.5196	0	1		1	0	1	0	1	0
							Mob_t	fw	Vt	qw	q_spu
							1	0.983063	0.993626	0.63078	0.626361	0.620167
	XX	70.4132	71.4132	72.4132			1	0.993214	1.23141	0.624271	0.6265	0.776748
	Sw	0.182532	0.180661	0			1	1	1	0	0	0
	P	26.2901	25.9825	25.5196
	Krw	0.0233332	0.0228469	0
	Krow	0.546313	0.550035	1
	Mob_t	0.0739821	0.0731956	0.05
	fw	0.63078	0.624271	0
	Mt	0.983063	0.993214	1
	qw	0.626361	0.6265	0
	q_spu	0.993626	1.23141	1
		0.620167	0.776748	0

## Sheet: Figure Of Result
																				dp/dx
x	Sw	P	Krw	Krow		XX	Sw	P	Krw	Krow		Mob_t	fw	Mt	qw	q_spu		Mt	av
71.4132	0.180661	25.9825	0.0228469	0.550035		0.413161	0.721635	39.989	0.364536	0.0215769		0.730151	0.998522		1		1.23956		1
66.068	0.190661	27.6268	0.0254462	0.530141		1.41316	0.599339	39.9497	0.251453	0.0643319		0.506122	0.993645	1.03359	1.03206	1.4232	1.10547	1.02885	1.02542	-0.299074
60.8415	0.200661	29.1468	0.0281855	0.510731		2.41316	0.542143	39.8988	0.205752	0.0959994		0.416304	0.98847	1.01124	1.00481	1.21105	1.06474	1.00873	0.99866	-0.282613
55.8172	0.210661	30.5273	0.0310647	0.491802		3.41316	0.50473	39.8389	0.178344	0.121522		0.362764	0.983251	1.00636	0.994754	1.14634	1.04146	1.00465	0.988832	-0.266931
51.0517	0.220661	31.764	0.034084	0.473346		4.41316	0.476974	39.7713	0.159269	0.143114		0.325694	0.978029	1.00438	0.987553	1.11357	1.02555	1.00309	0.981779	-0.252062
46.5794	0.230661	32.8599	0.0372432	0.455358		5.41316	0.455005	39.6968	0.144938	0.161914		0.297972	0.972831	1.00341	0.981369	1.09343	1.01309	1.00238	0.975709	-0.238017
42.4175	0.240661	33.823	0.0405425	0.437831		6.41316	0.436858	39.6159	0.133608	0.178629		0.276147	0.967657	1.00116	0.973955	1.07817	0.999865	1.00029	0.968377	-0.224791
38.5707	0.250661	34.6639	0.0439817	0.42076		7.41316	0.421346	39.5293	0.124277	0.193768		0.258242	0.962483	1.00217	0.96976	1.06944	0.995119	1.00144	0.964262	-0.212365
35.0341	0.260661	35.3945	0.047561	0.404139		8.41316	0.408011	39.4366	0.116545	0.207498		0.243465	0.957386	1.00359	0.965938	1.06323	0.986144	1.00295	0.960517	-0.200714
31.7966	0.270661	36.0267	0.0512803	0.387961		9.41316	0.396201	39.3387	0.1099	0.220174		0.230808	0.952304	1.00267	0.959943	1.05663	0.977927	1.0021	0.954567	-0.189803
28.843	0.280661	36.5723	0.0551395	0.372221		10.4132	0.385611	39.2357	0.104105	0.231961		0.219808	0.947235	1.00227	0.954466	1.05155	0.970818	1.00176	0.949132	-0.179596
26.1553	0.290661	37.0422	0.0591388	0.356912		11.4132	0.376033	39.1277	0.0989979	0.242979		0.210145	0.942188	1.00188	0.949017	1.04725	0.963472	1.00141	0.94372	-0.170053
23.7147	0.300661	37.4464	0.063278	0.342029		12.4132	0.367281	39.0151	0.0944425	0.253341		0.201552	0.937153	1.00005	0.942238	1.04221	0.9544	0.999621	0.936967	-0.161134
21.5017	0.310661	37.7938	0.0675573	0.327565		13.4132	0.359197	38.8981	0.0903244	0.263156		0.193807	0.932109	0.999273	0.936471	1.03859	0.948962	0.998873	0.93123	-0.1528
19.4974	0.320661	38.0923	0.0719765	0.313516		14.4132	0.351745	38.7765	0.086614	0.272438		0.18685	0.927097	1.00354	0.935407	1.04013	0.949393	1.00317	0.930216	-0.145012
17.6834	0.330661	38.3488	0.0765358	0.299873		15.4132	0.344903	38.6497	0.0832876	0.281185		0.180634	0.922167	1.00303	0.92991	1.03752	0.936948	1.00269	0.924739	-0.137733
16.0426	0.340661	38.5693	0.0812351	0.286633		16.4132	0.338403	38.5195	0.0801737	0.289623		0.174829	0.917169	0.999393	0.921608	1.0322	0.930637	0.999065	0.916435	-0.130927
14.5586	0.350661	38.7589	0.0860743	0.273788		17.4132	0.332308	38.3851	0.0773099	0.297692		0.169504	0.912187	1.00316	0.920063	1.03409	0.931725	1.00285	0.914929	-0.124561
13.2166	0.360661	38.922	0.0910536	0.261332		18.4132	0.326638	38.2456	0.0747017	0.305361		0.164671	0.907282	0.998792	0.911085	1.02839	0.912579	0.998498	0.905946	-0.118603
12.0029	0.370661	39.0626	0.0961728	0.24926		19.4132	0.321126	38.1042	0.0721883	0.312882		0.160021	0.902237	1.00223	0.909301	1.03038	0.924909	1.00195	0.904186	-0.113023
10.905	0.380661	39.1839	0.101432	0.237566		20.4132	0.316092	37.9559	0.0699574	0.319935		0.155912	0.897399	1.00041	0.902611	1.02732	0.900162	1.00015	0.897508	-0.107795
9.91143	0.390661	39.2885	0.106831	0.226244		21.4132	0.311103	37.807	0.0677525	0.326945		0.151852	0.892348	1.00199	0.899183	1.02782	0.914804	1.00173	0.894085	-0.102892
9.01196	0.400661	39.379	0.112371	0.215287		22.4132	0.306543	37.6507	0.0657948	0.333522		0.148266	0.887525	1.00281	0.894859	1.02751	0.892429	1.00257	0.889783	-0.0982913
8.19727	0.410661	39.4574	0.11805	0.204689		23.4132	0.302024	37.4938	0.0638611	0.340058		0.144725	0.882516	1.0009	0.888323	1.02482	0.899448	1.00066	0.883231	-0.0939705
7.45897	0.420661	39.5252	0.123869	0.194445		24.4132	0.297799	37.3307	0.0620934	0.346288		0.141501	0.877638	1.00442	0.886416	1.02732	0.888506	1.00419	0.881352	-0.0899095
6.78953	0.430661	39.5842	0.129828	0.184549		25.4132	0.293702	37.1651	0.0603974	0.352386		0.138414	0.872706	0.997301	0.875269	1.01966	0.876659	0.997079	0.87017	-0.0860897
6.18215	0.440661	39.6354	0.135928	0.174995		26.4132	0.289702	36.9971	0.0587551	0.358381		0.135429	0.867687	1.00356	0.875808	1.02501	0.887599	1.00334	0.870736	-0.0824937
5.63076	0.450661	39.6799	0.142167	0.165776		27.4132	0.285981	36.8223	0.0572671	0.364077		0.132738	0.862859	1.00221	0.869603	1.02295	0.86512	1.002	0.864536	-0.0791058
5.12987	0.460661	39.7188	0.148546	0.156886		28.4132	0.28226	36.6474	0.0557791	0.369772		0.130047	0.857831	0.998467	0.861536	1.01877	0.869778	0.998264	0.856436	-0.0759113
4.67457	0.470661	39.7526	0.155065	0.14832		29.4132	0.278731	36.467	0.0543945	0.375259		0.127552	0.852899	1.00639	0.863314	1.02585	0.868135	1.0062	0.858252	-0.0728968
4.26047	0.480661	39.7822	0.161725	0.140072		30.4132	0.275345	36.2822	0.0530879	0.380588		0.125205	0.848014	0.998785	0.851863	1.01786	0.847282	0.998593	0.846768	-0.0700498
3.8836	0.490661	39.8081	0.168524	0.132136		31.4132	0.271959	36.0975	0.0517813	0.385917		0.122858	0.842942	0.998097	0.846401	1.01674	0.855553	0.997908	0.841285	-0.0673588
3.5404	0.500661	39.8308	0.175463	0.124505		32.4132	0.268757	35.9063	0.050572	0.391042		0.120696	0.838006	1.00782	0.849537	1.0257	0.853262	1.00764	0.844463	-0.0648132
3.2277	0.510661	39.8507	0.182542	0.117173		33.4132	0.265668	35.711	0.0494231	0.396039		0.118648	0.833104	1.00063	0.838536	1.01821	0.833879	1.00045	0.833429	-0.0624034
2.94262	0.520661	39.8682	0.189762	0.110136		34.4132	0.262579	35.5157	0.0482743	0.401036		0.1166	0.82803	0.994551	0.828564	1.01189	0.832331	0.994372	0.82341	-0.0601204
2.68258	0.530661	39.8835	0.197121	0.103385		35.4132	0.259589	35.3162	0.0471774	0.40592		0.114651	0.822975	1.00617	0.833137	1.02283	0.841966	1.006	0.828023	-0.0579557
2.44526	0.540661	39.897	0.20462	0.0969168		36.4132	0.256762	35.1096	0.0461653	0.41062		0.112862	0.818087	1.00686	0.828619	1.02308	0.823904	1.00669	0.823508	-0.0559018
2.22858	0.550661	39.9089	0.212259	0.0907239		37.4132	0.253934	34.903	0.0451532	0.41532		0.111072	0.813041	0.990888	0.810633	1.00711	0.805842	0.990717	0.805437	-0.0539515
2.03064	0.560661	39.9194	0.220039	0.0848005		38.4132	0.251107	34.6965	0.0441412	0.42002		0.109283	0.80783	0.999735	0.812826	1.01547	0.826453	0.999569	0.807642	-0.0520982
1.84976	0.570661	39.9287	0.227958	0.0791408		39.4132	0.248471	34.4798	0.0432285	0.424499		0.107682	0.802892	1.01242	0.817862	1.02753	0.816447	1.01226	0.812726	-0.050336
1.68441	0.580661	39.9369	0.236017	0.0737386		40.4132	0.245872	34.2612	0.0423345	0.428936		0.106116	0.797892	1.00187	0.804397	1.01688	0.799561	1.00171	0.799205	-0.048659
1.53319	0.590661	39.9441	0.244216	0.0685881		41.4132	0.243272	34.0426	0.0414404	0.433374		0.10455	0.792742	0.98708	0.787584	1.00209	0.782676	0.986916	0.782311	-0.0470622
1.39486	0.600661	39.9505	0.252556	0.0636831		42.4132	0.240673	33.824	0.0405464	0.437812		0.102983	0.787436	1.00163	0.794035	1.01613	0.810513	1.00147	0.788791	-0.0455407
1.2683	0.610661	39.9562	0.261035	0.0590178		43.4132	0.238269	33.5926	0.0397532	0.442024		0.101608	0.782485	1.0155	0.799639	1.02943	0.794851	1.01535	0.794442	-0.04409
1.15247	0.620661	39.9612	0.269654	0.054586		44.4132	0.235866	33.3612	0.0389605	0.446235		0.100233	0.7774	1.00187	0.783948	1.0158	0.779	1.00172	0.778678	-0.0427058
1.04645	0.630661	39.9657	0.278414	0.0503819		45.4132	0.233463	33.1298	0.0381677	0.450447		0.0988578	0.772175	0.988121	0.768166	1.00206	0.76315	0.987964	0.762821	-0.0413843
0.949398	0.640661	39.9696	0.287313	0.0463994		46.4132	0.231061	32.8984	0.037375	0.454658		0.0974829	0.766801	0.999015	0.771414	1.01258	0.783999	0.998861	0.766073	-0.0401219
0.860552	0.650661	39.9732	0.296352	0.0426325		47.4132	0.228797	32.6556	0.0366543	0.458711		0.0962441	0.761694	1.01412	0.777631	1.0272	0.776056	1.01398	0.772327	-0.0389152
0.779219	0.660661	39.9763	0.305531	0.0390751		48.4132	0.226561	32.4105	0.0359479	0.462733		0.0950324	0.756539	1.00587	0.766161	1.01886	0.7611	1.00572	0.760806	-0.0377611
0.70477	0.670661	39.979	0.314851	0.0357214		49.4132	0.224325	32.1655	0.0352415	0.466756		0.0938207	0.751251	0.993036	0.751271	1.00603	0.746144	0.992883	0.745844	-0.0366566
0.63663	0.680661	39.9815	0.32431	0.0325653		50.4132	0.222089	31.9204	0.0345351	0.470778		0.092609	0.745825	0.990926	0.744434	1.00379	0.746771	0.990773	0.738963	-0.035599
0.574278	0.690661	39.9837	0.333909	0.0296008		51.4132	0.219903	31.6702	0.033855	0.474746		0.0914473	0.740426	1.00727	0.751248	1.01973	0.759058	1.00712	0.745793	-0.0345857
0.517239	0.700661	39.9856	0.343648	0.0268219		52.4132	0.217804	31.4107	0.0332214	0.478619		0.0903738	0.735201	1.01299	0.750041	1.02516	0.744853	1.01284	0.744582	-0.0336144
0.465079	0.710661	39.9874	0.353528	0.0242225		53.4132	0.215706	31.1512	0.0325879	0.482491		0.0893003	0.729849	1.00095	0.735899	1.01313	0.730648	1.0008	0.730371	-0.0326828
0.417402	0.720661	39.9889	0.363547	0.0217968		54.4132	0.213608	30.8917	0.0319543	0.486364		0.0882268	0.724367	0.988914	0.721758	1.00109	0.716443	0.988761	0.716161	-0.0317889
0.373848	0.730661	39.9903	0.373706	0.0195387		55.4132	0.211509	30.6322	0.0313207	0.490237		0.0871533	0.71875	0.994404	0.720313	1.0064	0.726856	0.994252	0.714682	-0.0309306
0.334086	0.740661	39.9915	0.384005	0.0174422		56.4132	0.209475	30.3636	0.0307232	0.494047		0.0861488	0.713259	1.01124	0.726832	1.02289	0.729364	1.0111	0.721202	-0.0301062
0.297813	0.750661	39.9926	0.394445	0.0155013		57.4132	0.207485	30.0888	0.0301501	0.497815		0.085191	0.707824	1.01108	0.721164	1.02258	0.71576	1.01094	0.715501	-0.0293139
0.264754	0.760661	39.9935	0.405024	0.0137101		58.4132	0.205494	29.814	0.0295771	0.501582		0.0842332	0.702266	0.999713	0.707621	1.01121	0.702155	0.999562	0.701891	-0.0285521
0.234655	0.770661	39.9944	0.415743	0.0120624		59.4132	0.203504	29.5393	0.029004	0.50535		0.0832755	0.696579	0.988343	0.694079	0.999842	0.68855	0.988188	0.688281	-0.0278193
0.207284	0.780661	39.9951	0.426602	0.0105523		60.4132	0.201514	29.2645	0.0284309	0.509118		0.0823177	0.690761	0.993629	0.692141	1.00499	0.697495	0.993474	0.686293	-0.0271141
0.182428	0.790661	39.9958	0.437602	0.00917379		61.4132	0.199567	28.9806	0.0278858	0.512854		0.0814144	0.685035	1.0109	0.698289	1.02198	0.700694	1.01075	0.692414	-0.026435
0.159892	0.800661	39.9964	0.448741	0.00792091		62.4132	0.197654	28.6897	0.0273617	0.516568		0.0805519	0.679357	1.01191	0.693191	1.02286	0.687525	1.01175	0.687272	-0.025781
0.139496	0.810661	39.9969	0.46002	0.00678764		63.4132	0.195741	28.3989	0.0268376	0.520282		0.0796893	0.673556	1.00107	0.680083	1.01202	0.674355	1.00091	0.674098	-0.0251507
0.121075	0.820661	39.9974	0.471439	0.00576796		64.4132	0.193828	28.1081	0.0263135	0.523995		0.0788268	0.667629	0.990231	0.666976	1.00119	0.661186	0.990071	0.660924	-0.024543
0.104478	0.830661	39.9978	0.482999	0.00485589		65.4132	0.191914	27.8173	0.0257894	0.527709		0.0779643	0.66157	0.989326	0.660503	1.00022	0.660936	0.989163	0.654378	-0.0239569
0.0895641	0.840661	39.9981	0.494698	0.00404543		66.4132	0.190016	27.5206	0.0252784	0.531425		0.077128	0.655491	1.00687	0.666113	1.01757	0.671866	1.0067	0.659919	-0.0233915
0.0762062	0.850661	39.9984	0.506537	0.00333056		67.4132	0.188145	27.213	0.0247921	0.535147		0.0763415	0.649505	1.01442	0.664945	1.02498	0.658941	1.01426	0.658688	-0.0228457
0.0642854	0.860661	39.9987	0.518516	0.0027053		68.4132	0.186274	26.9054	0.0243058	0.538869		0.075555	0.643393	1.00397	0.652082	1.01453	0.646016	1.0038	0.645758	-0.0223186
0.0536927	0.870661	39.9989	0.530636	0.00216365		69.4132	0.184403	26.5978	0.0238195	0.542591		0.0747686	0.637153	0.993516	0.639221	1.00408	0.633092	0.993345	0.632828	-0.0218095
0.0443275	0.880661	39.9991	0.542895	0.00169959		70.4132	0.182532	26.2901	0.0233332	0.546313		0.0739821	0.63078	0.983063	0.626361	0.993626	0.620167	0.982888	0.619897	-0.0213175
0.0360968	0.890661	39.9993	0.555294	0.00130714		71.4132	0.180661	25.9825	0.0228469	0.550035		0.0731956	0.624271	0.993214	0.6265	1.23141	0.776748	0.588057	0	-0.0208419
0.0289151	0.900661	39.9994	0.567833	0.000980294		72.4132	0	25.5196	0	1		0.05	0	1	0	1	0	1	0	-0.020382
0.0227031	0.910661	39.9996	0.580513	0.00071305		73.4132	0	25.0566	0	1		0.05	0	1	0	1	0	1	0	-0.0199371
0.0173878	0.920661	39.9997	0.593332	0.000499409		74.4132	0	24.5936	0	1		0.05	0	1	0	1	0	1	0	-0.0195065
0.0129016	0.930661	39.9998	0.606291	0.000333371		75.4132	0	24.1307	0	1		0.05	0	1	0	1	0	1	0	-0.0190897
0.00918179	0.940661	39.9998	0.619391	0.000208937		76.4132	0	23.6677	0	1		0.05	0	1	0	1	0	1	0	-0.0186861
0.00617061	0.950661	39.9999	0.63263	0.000120106		77.4132	0	23.2047	0	1		0.05	0	1	0	1	0	1	0	-0.0182951
0.00381445	0.960661	39.9999	0.646009	6.08782e-05		78.4132	0	22.7418	0	1		0.05	0	1	0	1	0	1	0	-0.0179162
0.00206369	0.970661	40	0.659528	2.52537e-05		79.4132	0	22.2788	0	1		0.05	0	1	0	1	0	1	0	-0.017549
0.000872423	0.980661	40	0.673188	7.23245e-06		80.4132	0	21.8158	0	1		0.05	0	1	0	1	0	1	0	-0.0171929
0.000198028	0.990661	40	0.686987	0		81.4132	0	21.3529	0	1		0.05	0	1	0	1	0	1	0	-0.0168476
						82.4132	0	20.8899	0	1		0.05	0	1	0	1	0	1	0
						83.4132	0	20.427	0	1		0.05	0	1	0	1	0	1	0
						84.4132	0	19.964	0	1		0.05	0	1	0	1	0	1	0
						85.4132	0	19.501	0	1		0.05	0	1	0	1	0	1	0
						86.4132	0	19.0381	0	1		0.05	0	1	0	1	0	1	0
						87.4132	0	18.5751	0	1		0.05	0	1	0	1	0	1	0
						88.4132	0	18.1121	0	1		0.05	0	1	0	1	0	1	0
						89.4132	0	17.6492	0	1		0.05	0	1	0	1	0	1	0
						90.4132	0	17.1862	0	1		0.05	0	1	0	1	0	1	0
						91.4132	0	16.7233	0	1		0.05	0	1	0	1	0	1	0
						92.4132	0	16.2603	0	1		0.05	0	1	0	1	0	1	0
						93.4132	0	15.7973	0	1		0.05	0	1	0	1	0	1	0
						94.4132	0	15.3344	0	1		0.05	0	1	0	1	0	1	0
						95.4132	0	14.8714	0	1		0.05	0	1	0	1	0	1	0
						96.4132	0	14.4084	0	1		0.05	0	1	0	1	0	1	0
						97.4132	0	13.9455	0	1		0.05	0	1	0	1	0	1	0
						98.4132	0	13.4825	0	1		0.05	0	1	0	1	0	1	0
						99.4132	0	13.0196	0	1		0.05	0	0	0	1	0	1	0

## Sheet: Sheet4
	XX	Sw	P	Krw	Krow
	67.4132	0.188145	27.213	0.0247921	0.535147
	68.4132	0.186274	26.9054	0.0243058	0.538869
	69.4132	0.184403	26.5978	0.0238195	0.542591
	70.4132	0.182532	26.2901	0.0233332	0.546313
	71.4132	0.180661	25.9825	0.0228469	0.550035
	72.4132	0	25.5196	0	1
	73.4132	0	25.0566	0	1
	74.4132	0	24.5936	0	1
	Mob_t	Mt	q_spu	Mt	fw	qw		av
	0.0739821	0.983063	0.993626	0.982888	0.63078	0.626361	0.620167	0.619897
	0.0731956	0.993214	1.23141	0.588057	0.624271	0.6265	0.776748	0
	0.05	1	1	1	0	0	0	0
	0.993626	0.983063	0.982888	0.63078	0.626361	0.620167	0.619897
	1.23141	0.993214	0.588057	0.624271	0.6265	0.776748	0
