# Supplementary material for: Interface condition for the Darcy velocity at the water-oil flood front in the porous medium
Source: PLoS One. 2017 May 23;12(5):e0177187. doi: 10.1371/journal.pone.0177187 (PMC5441608; doi:10.1371/journal.pone.0177187)
Supplement: S1 File — (ZIP) [file pone.0177187.s001.zip › cases of JVCM/cases.mw]

<?xml version="1.0" encoding="UTF-8"?>
<Worksheet>
<Version major="2015" minor="0"/>
<Label-Scheme value="2" prefix=""/>
<View-Properties presentation="true" autoexpanding_sections="true" UserProfileName="Maple Default Profile" NumericFormat-ApplyInteger="true" NumericFormat-ApplyRational="true" NumericFormat-ApplyExponent="false"><Zoom percentage="125"/>
</View-Properties>
<MapleNet-Properties elisiondigitsbefore="100" labelling="true" indentamount="4" elisiontermsthreshold="10000" ansi="false" errorbreak="1" useclientjvm="true" echo="1" imaginaryunit="I" labelwidth="20" unitattributes="&quot;fontweight&quot; = &quot;bold&quot;" contextmenusize="automatic" plotdriver="opengl" elisiondigitsafter="100" plotoutput="terminal" helpbrowser="standard" rtablesize="10" elisiontermsbefore="100" elisiondigitsthreshold="10000" typesetting="standard" plotdevice="inline" verboseproc="1" showassumed="1" quiet="false" errorcursor="false" longdelim="true" plotoptions="" elisiontermsafter="100" screenwidth="79" preplot="" prettyprint="3" displayprecision="-1" screenpixelheight="1080" warnlevel="3" screenheight="25" latexwidth="8.0" postplot="" prompt="&gt; " ShowLabels="true"/>
<Styles>
<Font name="Ordered List 1" background="[255,255,255]" bold="false" executable="false" family="SimSun" foreground="[0,0,0]" italic="false" opaque="false" readonly="false" size="12" subscript="false" superscript="false" underline="false" placeholder="false"/>
<Font name="Ordered List 2" background="[255,255,255]" bold="false" executable="false" family="SimSun" foreground="[0,0,0]" italic="false" opaque="false" readonly="false" size="12" subscript="false" superscript="false" underline="false" placeholder="false"/>
<Font name="Ordered List 3" background="[255,255,255]" bold="false" executable="false" family="SimSun" foreground="[0,0,0]" italic="false" opaque="false" readonly="false" size="12" subscript="false" superscript="false" underline="false" placeholder="false"/>
<Font name="Ordered List 4" background="[255,255,255]" bold="false" executable="false" family="SimSun" foreground="[0,0,0]" italic="false" opaque="false" readonly="false" size="12" subscript="false" superscript="false" underline="false" placeholder="false"/>
<Font name="Ordered List 5" background="[255,255,255]" bold="false" executable="false" family="SimSun" foreground="[0,0,0]" italic="false" opaque="false" readonly="false" size="12" subscript="false" superscript="false" underline="false" placeholder="false"/>
<Font name="Author" background="[255,255,255]" bold="false" executable="false" family="SimSun" foreground="[0,0,0]" italic="false" opaque="false" readonly="false" size="12" subscript="false" superscript="false" underline="false" placeholder="false"/>
<Font name="Warning" background="[255,255,255]" bold="false" executable="false" family="SimSun" foreground="[0,0,255]" italic="false" opaque="false" readonly="true" size="12" subscript="false" superscript="false" underline="false" placeholder="false"/>
<Font name="Caption Reference" background="[255,255,255]" bold="true" executable="false" family="SimSun" foreground="[0,0,0]" italic="false" opaque="false" readonly="false" size="12" subscript="false" superscript="false" underline="false" placeholder="false"/>
<Font name="Maple Input Placeholder" background="[255,255,255]" bold="true" executable="true" family="SimSun" foreground="[200,0,200]" italic="false" opaque="false" readonly="false" size="12" subscript="false" superscript="false" underline="false" placeholder="true"/>
<Font name="Maple Plot" background="[255,255,255]" bold="false" executable="false" family="SimSun" foreground="[0,0,0]" italic="false" opaque="false" readonly="false" size="12" subscript="false" superscript="false" underline="false" placeholder="false"/>
<Font name="Code" background="[255,255,255]" bold="false" executable="false" family="SimSun" foreground="[255,0,0]" italic="false" opaque="false" readonly="false" size="12" subscript="false" superscript="false" underline="false" placeholder="false"/>
<Font name="Line Printed Output" background="[255,255,255]" bold="false" executable="false" family="SimSun" foreground="[0,0,255]" italic="false" opaque="false" readonly="true" size="12" subscript="false" superscript="false" underline="false" placeholder="false"/>
<Font name="Text Output" background="[255,255,255]" bold="false" executable="false" family="SimSun" foreground="[0,0,255]" italic="false" opaque="false" readonly="true" size="12" subscript="false" superscript="false" underline="false" placeholder="false"/>
<Font name="Diagnostic" background="[255,255,255]" bold="false" executable="false" family="SimSun" foreground="[40,120,40]" italic="false" opaque="false" readonly="true" size="12" subscript="false" superscript="false" underline="false" placeholder="false"/>
<Font name="2D Inert Output" background="[255,255,255]" bold="false" executable="true" family="SimSun" foreground="[144,144,144]" italic="false" opaque="false" readonly="false" size="12" subscript="false" superscript="false" underline="false" placeholder="false"/>
<Font name="Normal" background="[255,255,255]" bold="false" executable="false" family="SimSun" foreground="[0,0,0]" italic="false" opaque="false" readonly="false" size="12" subscript="false" superscript="false" underline="false" placeholder="false"/>
<Font name="Hyperlink" background="[255,255,255]" bold="false" executable="false" family="Serif" foreground="[0,128,128]" italic="false" opaque="false" readonly="false" size="12" subscript="false" superscript="false" underline="true" placeholder="false"/>
<Font name="Maple Output" background="[255,255,255]" bold="false" executable="false" family="SimSun" foreground="[0,0,0]" italic="false" opaque="false" readonly="false" size="12" subscript="false" superscript="false" underline="false" placeholder="false"/>
<Font name="Dash Item" background="[255,255,255]" bold="false" executable="false" family="SimSun" foreground="[0,0,0]" italic="false" opaque="false" readonly="false" size="12" subscript="false" superscript="false" underline="false" placeholder="false"/>
<Font name="2D Math" background="[255,255,255]" bold="false" executable="false" family="SimSun" foreground="[0,0,0]" italic="false" opaque="false" readonly="false" size="12" subscript="false" superscript="false" underline="false" placeholder="false"/>
<Font name="Maple Input" background="[255,255,255]" bold="true" executable="true" family="SimSun" foreground="[255,0,0]" italic="false" opaque="false" readonly="false" size="12" subscript="false" superscript="false" underline="false" placeholder="false"/>
<Font name="2D Output" background="[255,255,255]" bold="false" executable="false" family="SimSun" foreground="[0,0,255]" italic="false" opaque="false" readonly="true" size="12" subscript="false" superscript="false" underline="false" placeholder="false"/>
<Font name="2D Input" background="[255,255,255]" bold="false" executable="true" family="SimSun" foreground="[0,0,0]" italic="false" opaque="false" readonly="false" size="12" subscript="false" superscript="false" underline="false" placeholder="false"/>
<Font name="HyperlinkError" background="[255,255,255]" bold="false" executable="false" family="SimSun" foreground="[255,0,255]" italic="false" opaque="false" readonly="true" size="12" subscript="false" superscript="false" underline="true" placeholder="false"/>
<Font name="Header and Footer" background="[255,255,255]" bold="false" executable="false" family="SimSun" foreground="[0,0,0]" italic="false" opaque="false" readonly="false" size="10" subscript="false" superscript="false" underline="false" placeholder="false"/>
<Font name="Error" background="[255,255,255]" bold="false" executable="false" family="SimSun" foreground="[255,0,255]" italic="false" opaque="false" readonly="true" size="12" subscript="false" superscript="false" underline="false" placeholder="false"/>
<Font name="Title" background="[255,255,255]" bold="true" executable="false" family="SimSun" foreground="[0,0,0]" italic="false" opaque="false" readonly="false" size="18" subscript="false" superscript="false" underline="false" placeholder="false"/>
<Font name="Heading 1" background="[255,255,255]" bold="true" executable="false" family="Serif" foreground="[0,0,0]" italic="false" opaque="false" readonly="false" size="18" subscript="false" superscript="false" underline="false" placeholder="false"/>
<Font name="Text" background="[255,255,255]" bold="false" executable="false" family="SimSun" foreground="[0,0,0]" italic="false" opaque="false" readonly="false" size="12" subscript="false" superscript="false" underline="false" placeholder="false"/>
<Font name="Bullet Item" background="[255,255,255]" bold="false" executable="false" family="SimSun" foreground="[0,0,0]" italic="false" opaque="false" readonly="false" size="12" subscript="false" superscript="false" underline="false" placeholder="false"/>
<Font name="Heading 4" background="[255,255,255]" bold="false" executable="false" family="Serif" foreground="[0,0,0]" italic="true" opaque="false" readonly="false" size="12" subscript="false" superscript="false" underline="false" placeholder="false"/>
<Font name="Equation Label" background="[255,255,255]" bold="true" executable="false" family="SimSun" foreground="[0,0,0]" italic="false" opaque="false" readonly="false" size="12" subscript="false" superscript="false" underline="false" placeholder="false"/>
<Font name="Heading 3" background="[255,255,255]" bold="true" executable="false" family="Serif" foreground="[0,0,0]" italic="true" opaque="false" readonly="false" size="14" subscript="false" superscript="false" underline="false" placeholder="false"/>
<Font name="Heading 2" background="[255,255,255]" bold="true" executable="false" family="Serif" foreground="[0,0,0]" italic="false" opaque="false" readonly="false" size="16" subscript="false" superscript="false" underline="false" placeholder="false"/>
<Font name="HyperlinkWarning" background="[255,255,255]" bold="false" executable="false" family="SimSun" foreground="[0,0,255]" italic="false" opaque="false" readonly="true" size="12" subscript="false" superscript="false" underline="true" placeholder="false"/>
<Font name="Dictionary Hyperlink" background="[255,255,255]" bold="false" executable="false" family="Serif" foreground="[147,0,15]" italic="false" opaque="false" readonly="false" size="12" subscript="false" superscript="false" underline="true" placeholder="false"/>
<Font name="Atomic Variable" background="[255,255,255]" bold="false" executable="false" family="SimSun" foreground="[175,0,175]" italic="false" opaque="false" readonly="false" size="12" subscript="false" superscript="false" underline="false" placeholder="false"/>
<Font name="Caption Text" background="[255,255,255]" bold="true" executable="false" family="SimSun" foreground="[0,0,0]" italic="false" opaque="false" readonly="false" size="12" subscript="false" superscript="false" underline="false" placeholder="false"/>
<Font name="List Item" background="[255,255,255]" bold="false" executable="false" family="SimSun" foreground="[0,0,0]" italic="false" opaque="false" readonly="false" size="12" subscript="false" superscript="false" underline="false" placeholder="false"/>
<Layout name="Maple Output" alignment="centred" bullet="none" firstindent="0" leftmargin="0" rightmargin="0" linespacing="0.3" spaceabove="0" spacebelow="0" linebreak="space" pagebreak-before="false" initial="0" bulletsuffix=""/>
<Layout name="Ordered List 1" alignment="left" bullet="numeric" firstindent="0" leftmargin="0" rightmargin="0" linespacing="0.0" spaceabove="3" spacebelow="3" linebreak="space" pagebreak-before="false" initial="-1" bulletsuffix=""/>
<Layout name="Dash Item" alignment="left" bullet="dash" firstindent="0" leftmargin="0" rightmargin="0" linespacing="0.0" spaceabove="3" spacebelow="3" linebreak="space" pagebreak-before="false" initial="0" bulletsuffix=""/>
<Layout name="Ordered List 2" alignment="left" bullet="alphabetic" firstindent="0" leftmargin="36" rightmargin="0" linespacing="0.0" spaceabove="3" spacebelow="3" linebreak="space" pagebreak-before="false" initial="-1" bulletsuffix=""/>
<Layout name="Ordered List 3" alignment="left" bullet="roman" firstindent="0" leftmargin="72" rightmargin="0" linespacing="0.0" spaceabove="3" spacebelow="3" linebreak="space" pagebreak-before="false" initial="-1" bulletsuffix=""/>
<Layout name="Ordered List 4" alignment="left" bullet="ALPHABETIC" firstindent="0" leftmargin="108" rightmargin="0" linespacing="0.0" spaceabove="3" spacebelow="3" linebreak="space" pagebreak-before="false" initial="-1" bulletsuffix=""/>
<Layout name="Ordered List 5" alignment="left" bullet="ROMAN" firstindent="0" leftmargin="144" rightmargin="0" linespacing="0.0" spaceabove="3" spacebelow="3" linebreak="space" pagebreak-before="false" initial="-1" bulletsuffix=""/>
<Layout name="Author" alignment="centred" bullet="none" firstindent="0" leftmargin="0" rightmargin="0" linespacing="0.0" spaceabove="8" spacebelow="8" linebreak="space" pagebreak-before="false" initial="0" bulletsuffix=""/>
<Layout name="Warning" alignment="left" bullet="none" firstindent="0" leftmargin="0" rightmargin="0" linespacing="0.0" spaceabove="0" spacebelow="0" linebreak="space" pagebreak-before="false" initial="0" bulletsuffix=""/>
<Layout name="HyperlinkError" alignment="left" bullet="none" firstindent="0" leftmargin="0" rightmargin="0" linespacing="0.0" spaceabove="0" spacebelow="0" linebreak="space" pagebreak-before="false" initial="0" bulletsuffix=""/>
<Layout name="Maple Plot" alignment="centred" bullet="none" firstindent="0" leftmargin="0" rightmargin="0" linespacing="0.0" spaceabove="0" spacebelow="0" linebreak="space" pagebreak-before="false" initial="0" bulletsuffix=""/>
<Layout name="Error" alignment="left" bullet="none" firstindent="0" leftmargin="0" rightmargin="0" linespacing="0.0" spaceabove="0" spacebelow="0" linebreak="space" pagebreak-before="false" initial="0" bulletsuffix=""/>
<Layout name="Title" alignment="centred" bullet="none" firstindent="0" leftmargin="0" rightmargin="0" linespacing="0.0" spaceabove="12" spacebelow="12" linebreak="space" pagebreak-before="false" initial="0" bulletsuffix=""/>
<Layout name="Line Printed Output" alignment="left" bullet="none" firstindent="0" leftmargin="0" rightmargin="0" linespacing="0.0" spaceabove="0" spacebelow="0" linebreak="any" pagebreak-before="false" initial="0" bulletsuffix=""/>
<Layout name="Heading 1" alignment="left" bullet="none" firstindent="0" leftmargin="0" rightmargin="0" linespacing="0.0" spaceabove="8" spacebelow="4" linebreak="space" pagebreak-before="false" initial="0" bulletsuffix=""/>
<Layout name="Diagnostic" alignment="left" bullet="none" firstindent="0" leftmargin="0" rightmargin="0" linespacing="0.0" spaceabove="0" spacebelow="0" linebreak="any" pagebreak-before="false" initial="0" bulletsuffix=""/>
<Layout name="Text Output" alignment="left" bullet="none" firstindent="0" leftmargin="0" rightmargin="0" linespacing="0.0" spaceabove="0" spacebelow="0" linebreak="newline" pagebreak-before="false" initial="0" bulletsuffix=""/>
<Layout name="Bullet Item" alignment="left" bullet="dot" firstindent="0" leftmargin="0" rightmargin="0" linespacing="0.0" spaceabove="3" spacebelow="3" linebreak="space" pagebreak-before="false" initial="0" bulletsuffix=""/>
<Layout name="Heading 4" alignment="left" bullet="none" firstindent="0" leftmargin="0" rightmargin="0" linespacing="0.0" spaceabove="0" spacebelow="0" linebreak="space" pagebreak-before="false" initial="0" bulletsuffix=""/>
<Layout name="Normal" alignment="left" bullet="none" firstindent="0" leftmargin="0" rightmargin="0" linespacing="0.0" spaceabove="0" spacebelow="0" linebreak="space" pagebreak-before="false" initial="0" bulletsuffix=""/>
<Layout name="Heading 3" alignment="left" bullet="none" firstindent="0" leftmargin="0" rightmargin="0" linespacing="0.0" spaceabove="0" spacebelow="0" linebreak="space" pagebreak-before="false" initial="0" bulletsuffix=""/>
<Layout name="Heading 2" alignment="left" bullet="none" firstindent="0" leftmargin="0" rightmargin="0" linespacing="0.0" spaceabove="8" spacebelow="2" linebreak="space" pagebreak-before="false" initial="0" bulletsuffix=""/>
<Layout name="HyperlinkWarning" alignment="left" bullet="none" firstindent="0" leftmargin="0" rightmargin="0" linespacing="0.0" spaceabove="0" spacebelow="0" linebreak="space" pagebreak-before="false" initial="0" bulletsuffix=""/>
<Layout name="List Item" alignment="left" bullet="indent" firstindent="0" leftmargin="0" rightmargin="0" linespacing="0.0" spaceabove="3" spacebelow="3" linebreak="space" pagebreak-before="false" initial="0" bulletsuffix=""/>
<Pencil-style name="Pencil 5" pen-color="[255,0,0]" pen-height="5.0" pen-width="5.0" pen-opacity="1.0"/>
<Pencil-style name="Pencil 4" pen-color="[0,0,255]" pen-height="3.0" pen-width="3.0" pen-opacity="1.0"/>
<Pencil-style name="Pencil 3" pen-color="[0,0,0]" pen-height="3.0" pen-width="3.0" pen-opacity="1.0"/>
<Pencil-style name="Pencil 2" pen-color="[0,0,255]" pen-height="1.0" pen-width="1.0" pen-opacity="1.0"/>
<Pencil-style name="Pencil 1" pen-color="[0,0,0]" pen-height="1.0" pen-width="1.0" pen-opacity="1.0"/>
<Highlighter-style name="Highlighter 2" pen-color="[255,204,0]" pen-height="14.0" pen-width="14.0" pen-opacity="0.8"/>
<Highlighter-style name="Highlighter 1" pen-color="[255,153,255]" pen-height="12.0" pen-width="8.0" pen-opacity="0.8"/>
<Highlighter-style name="Highlighter 4" pen-color="[0,255,255]" pen-height="32.0" pen-width="32.0" pen-opacity="0.8"/>
<Highlighter-style name="Highlighter 3" pen-color="[51,255,0]" pen-height="24.0" pen-width="24.0" pen-opacity="0.8"/>
<Highlighter-style name="Highlighter 5" pen-color="[255,255,0]" pen-height="48.0" pen-width="48.0" pen-opacity="0.8"/>
</Styles>
<Startup-Code startupcode=""/>
<Task-table>
    <Task-category name="&lt;default&gt;"/>
</Task-table>
<Task/><Presentation-Block>
<Group view="presentation" hide-input="false" hide-output="true" inline-output="false" labelreference="L1191" drawlabel="true">
<Input>
<Text-field style="Text" layout="Normal"></Text-field>
</Input>
</Group></Presentation-Block><Presentation-Block>
<Group view="presentation" hide-input="false" hide-output="true" inline-output="false" labelreference="L1193" drawlabel="true" applyint="true" applyrational="true" applyexponent="false">
<Input>
<Text-field style="Text" layout="Normal">Solve the Buckley Leverete Equaiton</Text-field>
</Input>
</Group></Presentation-Block><Presentation-Block>
<Group view="presentation" hide-input="false" hide-output="true" inline-output="false" labelreference="L1" drawlabel="true" applyint="true" applyrational="true" applyexponent="false">
<Input>
<Text-field style="Text" layout="Normal">Relative Permeability designed by using Corey model.</Text-field>
</Input>
</Group></Presentation-Block>
<Section collapsed="false" MultipleChoiceAnswerIndex="-1" MultipleChoiceRandomizeChoices="false" TrueFalseAnswerIndex="-1" EssayAnswerRows="5" EssayAnswerColumns="60"><Title>
<Text-field style="Heading 1" layout="Heading 1"><Font encoding="UTF-8">Time\357\274\232t=3day;</Font></Text-field></Title><Presentation-Block>
<Group view="presentation" hide-input="false" hide-output="true" inline-output="false" labelreference="L462" drawlabel="true">
<Input>
<Text-field prompt="&gt; " style="Maple Input" layout="Normal"><Equation executable="true" style="2D Input" input-equation="" display="LUklbXJvd0c2Iy9JK21vZHVsZW5hbWVHNiJJLFR5cGVzZXR0aW5nR0koX3N5c2xpYkdGJzYnLUkjbWlHRiQ2JVEocmVzdGFydEYnLyUnaXRhbGljR1EldHJ1ZUYnLyUsbWF0aHZhcmlhbnRHUSdpdGFsaWNGJy1JI21vR0YkNi1RIjtGJy9GM1Enbm9ybWFsRicvJSZmZW5jZUdRJmZhbHNlRicvJSpzZXBhcmF0b3JHRjEvJSlzdHJldGNoeUdGPS8lKnN5bW1ldHJpY0dGPS8lKGxhcmdlb3BHRj0vJS5tb3ZhYmxlbGltaXRzR0Y9LyUnYWNjZW50R0Y9LyUnbHNwYWNlR1EmMC4wZW1GJy8lJ3JzcGFjZUdRLDAuMjc3Nzc3OGVtRicvJSdmYW1pbHlHUTBUaW1lc35OZXd+Um9tYW5GJy8lK2V4ZWN1dGFibGVHRj1GOQ==">LUklbXJvd0c2Iy9JK21vZHVsZW5hbWVHNiJJLFR5cGVzZXR0aW5nR0koX3N5c2xpYkdGJzYnLUkjbWlHRiQ2JVEocmVzdGFydEYnLyUnaXRhbGljR1EldHJ1ZUYnLyUsbWF0aHZhcmlhbnRHUSdpdGFsaWNGJy1JI21vR0YkNi1RIjtGJy9GM1Enbm9ybWFsRicvJSZmZW5jZUdRJmZhbHNlRicvJSpzZXBhcmF0b3JHRjEvJSlzdHJldGNoeUdGPS8lKnN5bW1ldHJpY0dGPS8lKGxhcmdlb3BHRj0vJS5tb3ZhYmxlbGltaXRzR0Y9LyUnYWNjZW50R0Y9LyUnbHNwYWNlR1EmMC4wZW1GJy8lJ3JzcGFjZUdRLDAuMjc3Nzc3OGVtRicvJSdmYW1pbHlHUTBUaW1lc35OZXd+Um9tYW5GJy8lK2V4ZWN1dGFibGVHRj1GOQ==</Equation></Text-field>
</Input>
</Group>
<Group view="presentation" hide-input="false" hide-output="true" inline-output="false" labelreference="L458" drawlabel="true">
<Input>
<Text-field prompt="&gt; " style="Maple Input" layout="Normal"><Equation executable="true" style="2D Input" input-equation="" display="LUklbXJvd0c2Iy9JK21vZHVsZW5hbWVHNiJJLFR5cGVzZXR0aW5nR0koX3N5c2xpYkdGJzYmLUkjbWlHRiQ2I1EhRicvJSdmYW1pbHlHUTBUaW1lc35OZXd+Um9tYW5GJy8lK2V4ZWN1dGFibGVHUSZmYWxzZUYnLyUsbWF0aHZhcmlhbnRHUSdub3JtYWxGJw==">JSFH</Equation></Text-field>
</Input>
</Group></Presentation-Block>
<Section collapsed="false" MultipleChoiceAnswerIndex="-1" MultipleChoiceRandomizeChoices="false" TrueFalseAnswerIndex="-1" EssayAnswerRows="5" EssayAnswerColumns="60"><Title>
<Text-field style="Heading 2" layout="Heading 2"><Font encoding="UTF-8">relatvie perm\357\274\232</Font></Text-field></Title><Presentation-Block>
<Group view="presentation" hide-input="false" hide-output="true" inline-output="false" labelreference="L289" drawlabel="true" redirect-target="L290">
<Input>
<Text-field prompt="&gt; " style="Maple Input" layout="Normal"><Equation executable="true" style="2D Input" input-equation="" display="LUklbXJvd0c2Iy9JK21vZHVsZW5hbWVHNiJJLFR5cGVzZXR0aW5nR0koX3N5c2xpYkdGJzY6LUkjbWlHRiQ2JVEkU3duRicvJSdpdGFsaWNHUSV0cnVlRicvJSxtYXRodmFyaWFudEdRJ2l0YWxpY0YnLUkjbW9HRiQ2LVEqJmNvbG9uZXE7RicvRjNRJ25vcm1hbEYnLyUmZmVuY2VHUSZmYWxzZUYnLyUqc2VwYXJhdG9yR0Y9LyUpc3RyZXRjaHlHRj0vJSpzeW1tZXRyaWNHRj0vJShsYXJnZW9wR0Y9LyUubW92YWJsZWxpbWl0c0dGPS8lJ2FjY2VudEdGPS8lJ2xzcGFjZUdRLDAuMjc3Nzc3OGVtRicvJSdyc3BhY2VHRkwtRiw2JVEjU3dGJ0YvRjItRjY2LVEoJnNyYXJyO0YnRjlGO0Y+RkBGQkZERkZGSC9GS1EmMC4wZW1GJy9GTkZWLUkmbWZyYWNHRiQ2KEZPLUYjNigtSSNtbkdGJDYkUSIxRidGOS1GNjYtUSgmbWludXM7RidGOUY7Rj5GQEZCRkRGRkZIL0ZLUSwwLjIyMjIyMjJlbUYnL0ZORl9vLUYsNiVRJFN3aUYnRi9GMkZbby1GLDYlUSVTb3J3RidGL0YyRjkvJS5saW5ldGhpY2tuZXNzR0Zqbi8lK2Rlbm9tYWxpZ25HUSdjZW50ZXJGJy8lKW51bWFsaWduR0ZbcC8lKWJldmVsbGVkR0Y9LUY2Ni1RIjtGJ0Y5RjsvRj9GMUZARkJGREZGRkhGVUZNLUYsNiVRJUtyb3dGJ0YvRjJGNUZPRlItSSVtc3VwR0YkNiUtSShtZmVuY2VkR0YkNiQtRiM2J0ZnbkZbb0YrLUZbcTYkLUYjNiRGT0Y5RjlGOUY5LUYjNiQtRiw2JVEjTm9GJ0YvRjJGOS8lMXN1cGVyc2NyaXB0c2hpZnRHUSIwRidGYHAtRiw2JVEkS3J3RidGL0YyRjVGT0ZSLUYsNiVRJUswcndGJ0YvRjItRjY2LVEnJnNkb3Q7RidGOUY7Rj5GQEZCRkRGRkZIRlVGV0YrLUZocDYlRl9xLUYjNiQtRiw2JVEjTndGJ0YvRjJGOUZocUZgcC8lJ2ZhbWlseUdRMFRpbWVzfk5ld35Sb21hbkYnLyUrZXhlY3V0YWJsZUdGPUY5">LUklbXJvd0c2Iy9JK21vZHVsZW5hbWVHNiJJLFR5cGVzZXR0aW5nR0koX3N5c2xpYkdGJzY3LUkjbWlHRiQ2JVEkU3duRicvJSdpdGFsaWNHUSV0cnVlRicvJSxtYXRodmFyaWFudEdRJ2l0YWxpY0YnLUkjbW9HRiQ2LVEqJmNvbG9uZXE7RicvRjNRJ25vcm1hbEYnLyUmZmVuY2VHUSZmYWxzZUYnLyUqc2VwYXJhdG9yR0Y9LyUpc3RyZXRjaHlHRj0vJSpzeW1tZXRyaWNHRj0vJShsYXJnZW9wR0Y9LyUubW92YWJsZWxpbWl0c0dGPS8lJ2FjY2VudEdGPS8lJ2xzcGFjZUdRLDAuMjc3Nzc3OGVtRicvJSdyc3BhY2VHRkwtRiw2JVEjU3dGJ0YvRjItRjY2LVEoJnNyYXJyO0YnRjlGO0Y+RkBGQkZERkZGSC9GS1EmMC4wZW1GJy9GTkZWLUkmbWZyYWNHRiQ2KEZPLUYjNictSSNtbkdGJDYkUSIxRidGOS1GNjYtUSgmbWludXM7RidGOUY7Rj5GQEZCRkRGRkZIL0ZLUSwwLjIyMjIyMjJlbUYnL0ZORl9vLUYsNiVRJFN3aUYnRi9GMkZbby1GLDYlUSVTb3J3RidGL0YyLyUubGluZXRoaWNrbmVzc0dGam4vJStkZW5vbWFsaWduR1EnY2VudGVyRicvJSludW1hbGlnbkdGW3AvJSliZXZlbGxlZEdGPS1GNjYtUSI7RidGOUY7L0Y/RjFGQEZCRkRGRkZIRlVGTS1GLDYlUSVLcm93RidGL0YyRjVGT0ZSLUklbXN1cEdGJDYlLUkobWZlbmNlZEdGJDYkLUYjNiZGZ25GW29GKy1GW3E2JC1GIzYjRk9GOUY5LUYjNiMtRiw2JVEjTm9GJ0YvRjIvJTFzdXBlcnNjcmlwdHNoaWZ0R1EiMEYnRmBwLUYsNiVRJEtyd0YnRi9GMkY1Rk9GUi1GLDYlUSVLMHJ3RidGL0YyLUY2Ni1RJyZzZG90O0YnRjlGO0Y+RkBGQkZERkZGSEZVRldGKy1GaHA2JUZfcS1GIzYjLUYsNiVRI053RidGL0YyRmhxRmBw</Equation></Text-field>
</Input>
<Output>
<Text-field superscript="false" placeholder="false" executable="false" selection-placeholder="false" italic="false" size="12" bold="false" subscript="false" family="Times New Roman" opaque="false" underline="false" background="[255,255,255]" readonly="false" foreground="[0,0,0]" alignment="centred" firstindent="0" spacebelow="0" leftmargin="0" linespacing="0.0" initial="0" linebreak="space" rightmargin="0" bulletsuffix="" spaceabove="0" bullet="none" pagebreak-before="false"><Equation executable="false" style="2D Output" display="LUkjbWlHNiMvSSttb2R1bGVuYW1lRzYiSSxUeXBlc2V0dGluZ0dJKF9zeXNsaWJHRic2JVE1b3V0cHV0fnJlZGlyZWN0ZWQuLi5GJy8lJ2l0YWxpY0dRJXRydWVGJy8lLG1hdGh2YXJpYW50R1EnaXRhbGljRic=">LUkjbWlHNiMvSSttb2R1bGVuYW1lRzYiSSxUeXBlc2V0dGluZ0dJKF9zeXNsaWJHRic2JVE1b3V0cHV0fnJlZGlyZWN0ZWQuLi5GJy8lJ2l0YWxpY0dRJXRydWVGJy8lLG1hdGh2YXJpYW50R1EnaXRhbGljRic=</Equation></Text-field>
</Output>
</Group>
<Group view="presentation" hide-input="true" hide-output="false" inline-output="false" labelreference="L290" drawlabel="true" redirect-source="L289">
<Input>
<Text-field prompt="&gt; " style="Maple Input" layout="Normal">print(<Label label="L289" view="label" executable="true"></Label>); # input placeholder</Text-field>
</Input>
<Output>
<Text-field style="2D Output" layout="Maple Output"><Equation executable="false" style="2D Output" display="LUklbXJvd0c2Iy9JK21vZHVsZW5hbWVHNiJJLFR5cGVzZXR0aW5nR0koX3N5c2xpYkdGJzYpLUkjbWlHRiQ2JVEjU3dGJy8lJ2l0YWxpY0dRJXRydWVGJy8lLG1hdGh2YXJpYW50R1EnaXRhbGljRictSSNtb0dGJDYtUSgmIzg1OTQ7RicvRjNRJ25vcm1hbEYnLyUmZmVuY2VHUSZmYWxzZUYnLyUqc2VwYXJhdG9yR0Y9LyUpc3RyZXRjaHlHRj0vJSpzeW1tZXRyaWNHRj0vJShsYXJnZW9wR0Y9LyUubW92YWJsZWxpbWl0c0dGPS8lJ2FjY2VudEdGPS8lJ2xzcGFjZUdRJjAuMGVtRicvJSdyc3BhY2VHRkwtSSZtZnJhY0dGJDYoLUYjNidGKy8lJ2ZhbWlseUdRMFRpbWVzfk5ld35Sb21hbkYnLyUrZm9yZWdyb3VuZEdRKFswLDAsMF1GJy8lKXJlYWRvbmx5R0Y9RjktRiM2Jy1GIzYoLUkjbW5HRiQ2JFEiMUYnRjktRjY2LVEoJm1pbnVzO0YnRjlGO0Y+RkBGQkZERkZGSC9GS1EsMC4yMjIyMjIyZW1GJy9GTkZiby1GLDYlUSRTd2lGJ0YvRjJGXm8tRiw2JVElU29yd0YnRi9GMkY5RlRGV0ZaRjkvJS5saW5ldGhpY2tuZXNzR0Zdby8lK2Rlbm9tYWxpZ25HUSdjZW50ZXJGJy8lKW51bWFsaWduR0ZecC8lKWJldmVsbGVkR0Y9RlRGV0ZaRjk=">Zio2I0kjU3dHNiJGJTYkSSlvcGVyYXRvckdGJUkmYXJyb3dHRiVGJSomRiQiIiIsKEYqRipJJFN3aUdGJSEiIkklU29yd0dGJUYtRi1GJUYlRiU=</Equation></Text-field>
</Output>
<Output>
<Text-field style="2D Output" layout="Maple Output"><Equation executable="false" style="2D Output" display="LUklbXJvd0c2Iy9JK21vZHVsZW5hbWVHNiJJLFR5cGVzZXR0aW5nR0koX3N5c2xpYkdGJzYpLUkjbWlHRiQ2JVEjU3dGJy8lJ2l0YWxpY0dRJXRydWVGJy8lLG1hdGh2YXJpYW50R1EnaXRhbGljRictSSNtb0dGJDYtUSgmIzg1OTQ7RicvRjNRJ25vcm1hbEYnLyUmZmVuY2VHUSZmYWxzZUYnLyUqc2VwYXJhdG9yR0Y9LyUpc3RyZXRjaHlHRj0vJSpzeW1tZXRyaWNHRj0vJShsYXJnZW9wR0Y9LyUubW92YWJsZWxpbWl0c0dGPS8lJ2FjY2VudEdGPS8lJ2xzcGFjZUdRJjAuMGVtRicvJSdyc3BhY2VHRkwtSSVtc3VwR0YkNiUtSShtZmVuY2VkR0YkNiQtRiM2Ji1JI21uR0YkNiRRIjFGJ0Y5LUY2Ni1RKCZtaW51cztGJ0Y5RjtGPkZARkJGREZGRkgvRktRLDAuMjIyMjIyMmVtRicvRk5GaW4tRiM2KS1GLDYlUSRTd25GJ0YvRjItRjY2LVEwJkFwcGx5RnVuY3Rpb247RidGOUY7Rj5GQEZCRkRGRkZIRkpGTS1GUzYkLUYjNidGKy8lJ2ZhbWlseUdRMFRpbWVzfk5ld35Sb21hbkYnLyUrZm9yZWdyb3VuZEdRKFswLDAsMF1GJy8lKXJlYWRvbmx5R0Y9RjlGOUZnb0Zqb0ZdcEY5RjlGOS1GLDYlUSNOb0YnRi9GMi8lMXN1cGVyc2NyaXB0c2hpZnRHUSIwRidGZ29Gam9GXXBGOQ==">Zio2I0kjU3dHNiJGJTYkSSlvcGVyYXRvckdGJUkmYXJyb3dHRiVGJSksJiIiIkYrLUkkU3duR0YlRiMhIiJJI05vR0YlRiVGJUYl</Equation></Text-field>
</Output>
<Output>
<Text-field style="2D Output" layout="Maple Output"><Equation executable="false" style="2D Output" display="LUklbXJvd0c2Iy9JK21vZHVsZW5hbWVHNiJJLFR5cGVzZXR0aW5nR0koX3N5c2xpYkdGJzYpLUkjbWlHRiQ2JVEjU3dGJy8lJ2l0YWxpY0dRJXRydWVGJy8lLG1hdGh2YXJpYW50R1EnaXRhbGljRictSSNtb0dGJDYtUSgmIzg1OTQ7RicvRjNRJ25vcm1hbEYnLyUmZmVuY2VHUSZmYWxzZUYnLyUqc2VwYXJhdG9yR0Y9LyUpc3RyZXRjaHlHRj0vJSpzeW1tZXRyaWNHRj0vJShsYXJnZW9wR0Y9LyUubW92YWJsZWxpbWl0c0dGPS8lJ2FjY2VudEdGPS8lJ2xzcGFjZUdRJjAuMGVtRicvJSdyc3BhY2VHRkwtRiM2Ji1GLDYlUSVLMHJ3RidGL0YyLUY2Ni1RMSZJbnZpc2libGVUaW1lcztGJ0Y5RjtGPkZARkJGREZGRkhGSkZNLUklbXN1cEdGJDYlLUYjNiktRiw2JVEkU3duRidGL0YyLUY2Ni1RMCZBcHBseUZ1bmN0aW9uO0YnRjlGO0Y+RkBGQkZERkZGSEZKRk0tSShtZmVuY2VkR0YkNiQtRiM2J0YrLyUnZmFtaWx5R1EwVGltZXN+TmV3flJvbWFuRicvJStmb3JlZ3JvdW5kR1EoWzAsMCwwXUYnLyUpcmVhZG9ubHlHRj1GOUY5RmFvRmRvRmdvRjktRiw2JVEjTndGJ0YvRjIvJTFzdXBlcnNjcmlwdHNoaWZ0R1EiMEYnRjlGYW9GZG9GZ29GOQ==">Zio2I0kjU3dHNiJGJTYkSSlvcGVyYXRvckdGJUkmYXJyb3dHRiVGJSomSSVLMHJ3R0YlIiIiKS1JJFN3bkdGJUYjSSNOd0dGJUYrRiVGJUYl</Equation></Text-field>
</Output>
</Group></Presentation-Block><Presentation-Block>
<Group view="presentation" hide-input="false" hide-output="true" inline-output="false" labelreference="L288" drawlabel="true" redirect-target="L297">
<Input>
<Text-field prompt="&gt; " style="Maple Input" layout="Normal"><Equation executable="true" style="2D Input" input-equation="" display="LUklbXJvd0c2Iy9JK21vZHVsZW5hbWVHNiJJLFR5cGVzZXR0aW5nR0koX3N5c2xpYkdGJzY7LUkjbWlHRiQ2JVElSzByd0YnLyUnaXRhbGljR1EldHJ1ZUYnLyUsbWF0aHZhcmlhbnRHUSdpdGFsaWNGJy1JI21vR0YkNi1RKiZjb2xvbmVxO0YnL0YzUSdub3JtYWxGJy8lJmZlbmNlR1EmZmFsc2VGJy8lKnNlcGFyYXRvckdGPS8lKXN0cmV0Y2h5R0Y9LyUqc3ltbWV0cmljR0Y9LyUobGFyZ2VvcEdGPS8lLm1vdmFibGVsaW1pdHNHRj0vJSdhY2NlbnRHRj0vJSdsc3BhY2VHUSwwLjI3Nzc3NzhlbUYnLyUncnNwYWNlR0ZMLUkjbW5HRiQ2JFEkMC43RidGOS1GNjYtUSI7RidGOUY7L0Y/RjFGQEZCRkRGRkZIL0ZLUSYwLjBlbUYnRk0tRiw2JVEjTm9GJ0YvRjJGNS1GUDYkUSIzRidGOUZTLUYsNiVRI053RidGL0YyRjUtRlA2JFEiMkYnRjktRjY2LVEifkYnRjlGO0Y+RkBGQkZERkZGSEZXL0ZORlhGUy1GLDYlUSRTd2lGJ0YvRjJGNS1GUDYkUSIwRidGOUZfb0ZTLUYsNiVRJVNvcndGJ0YvRjJGNUZmb0ZTLyUnZmFtaWx5R1EwVGltZXN+TmV3flJvbWFuRicvJStleGVjdXRhYmxlR0Y9Rjk=">LUklbXJvd0c2Iy9JK21vZHVsZW5hbWVHNiJJLFR5cGVzZXR0aW5nR0koX3N5c2xpYkdGJzY4LUkjbWlHRiQ2JVElSzByd0YnLyUnaXRhbGljR1EldHJ1ZUYnLyUsbWF0aHZhcmlhbnRHUSdpdGFsaWNGJy1JI21vR0YkNi1RKiZjb2xvbmVxO0YnL0YzUSdub3JtYWxGJy8lJmZlbmNlR1EmZmFsc2VGJy8lKnNlcGFyYXRvckdGPS8lKXN0cmV0Y2h5R0Y9LyUqc3ltbWV0cmljR0Y9LyUobGFyZ2VvcEdGPS8lLm1vdmFibGVsaW1pdHNHRj0vJSdhY2NlbnRHRj0vJSdsc3BhY2VHUSwwLjI3Nzc3NzhlbUYnLyUncnNwYWNlR0ZMLUkjbW5HRiQ2JFEkMC43RidGOS1GNjYtUSI7RidGOUY7L0Y/RjFGQEZCRkRGRkZIL0ZLUSYwLjBlbUYnRk0tRiw2JVEjTm9GJ0YvRjJGNS1GUDYkUSIzRidGOUZTLUYsNiVRI053RidGL0YyRjUtRlA2JFEiMkYnRjktRjY2LVEifkYnRjlGO0Y+RkBGQkZERkZGSEZXL0ZORlhGUy1GLDYlUSRTd2lGJ0YvRjJGNS1GUDYkUSIwRidGOUZfb0ZTLUYsNiVRJVNvcndGJ0YvRjJGNUZmb0ZT</Equation></Text-field>
</Input>
<Output>
<Text-field superscript="false" placeholder="false" executable="false" selection-placeholder="false" italic="false" size="12" bold="false" subscript="false" family="Times New Roman" opaque="false" underline="false" background="[255,255,255]" readonly="false" foreground="[0,0,0]" alignment="centred" firstindent="0" spacebelow="0" leftmargin="0" linespacing="0.0" initial="0" linebreak="space" rightmargin="0" bulletsuffix="" spaceabove="0" bullet="none" pagebreak-before="false"><Equation executable="false" style="2D Output" display="LUkjbWlHNiMvSSttb2R1bGVuYW1lRzYiSSxUeXBlc2V0dGluZ0dJKF9zeXNsaWJHRic2JVE1b3V0cHV0fnJlZGlyZWN0ZWQuLi5GJy8lJ2l0YWxpY0dRJXRydWVGJy8lLG1hdGh2YXJpYW50R1EnaXRhbGljRic=">LUkjbWlHNiMvSSttb2R1bGVuYW1lRzYiSSxUeXBlc2V0dGluZ0dJKF9zeXNsaWJHRic2JVE1b3V0cHV0fnJlZGlyZWN0ZWQuLi5GJy8lJ2l0YWxpY0dRJXRydWVGJy8lLG1hdGh2YXJpYW50R1EnaXRhbGljRic=</Equation></Text-field>
</Output>
</Group>
<Group view="presentation" hide-input="true" hide-output="false" inline-output="false" labelreference="L297" drawlabel="true" redirect-source="L288">
<Input>
<Text-field prompt="&gt; " style="Maple Input" layout="Normal">print(<Label label="L288" view="label" executable="true"></Label>); # input placeholder</Text-field>
</Input>
<Output>
<Text-field style="2D Output" layout="Maple Output"><Equation executable="false" style="2D Output">JCIiKCEiIg==</Equation></Text-field>
</Output>
<Output>
<Text-field style="2D Output" layout="Maple Output"><Equation executable="false" style="2D Output">IiIk</Equation></Text-field>
</Output>
<Output>
<Text-field style="2D Output" layout="Maple Output"><Equation executable="false" style="2D Output">IiIj</Equation></Text-field>
</Output>
<Output>
<Text-field style="2D Output" layout="Maple Output"><Equation executable="false" style="2D Output">IiIh</Equation></Text-field>
</Output>
<Output>
<Text-field style="2D Output" layout="Maple Output"><Equation executable="false" style="2D Output">IiIh</Equation></Text-field>
</Output>
</Group></Presentation-Block><Presentation-Block>
<Group view="presentation" hide-input="false" hide-output="true" inline-output="false" labelreference="L867" drawlabel="true" redirect-target="L870">
<Input>
<Text-field prompt="&gt; " style="Maple Input" layout="Normal"><Equation executable="true" style="2D Input" input-equation="" display="LUklbXJvd0c2Iy9JK21vZHVsZW5hbWVHNiJJLFR5cGVzZXR0aW5nR0koX3N5c2xpYkdGJzY2LUkjbWlHRiQ2JVEjZndGJy8lJ2l0YWxpY0dRJXRydWVGJy8lLG1hdGh2YXJpYW50R1EnaXRhbGljRictSSNtb0dGJDYtUSomY29sb25lcTtGJy9GM1Enbm9ybWFsRicvJSZmZW5jZUdRJmZhbHNlRicvJSpzZXBhcmF0b3JHRj0vJSlzdHJldGNoeUdGPS8lKnN5bW1ldHJpY0dGPS8lKGxhcmdlb3BHRj0vJS5tb3ZhYmxlbGltaXRzR0Y9LyUnYWNjZW50R0Y9LyUnbHNwYWNlR1EsMC4yNzc3Nzc4ZW1GJy8lJ3JzcGFjZUdGTC1GLDYlUSNTd0YnRi9GMi1GNjYtUSgmc3JhcnI7RidGOUY7Rj5GQEZCRkRGRkZIL0ZLUSYwLjBlbUYnL0ZORlYtSSZtZnJhY0dGJDYoLUZZNigtRiM2JS1GLDYlUSRLcndGJ0YvRjItSShtZmVuY2VkR0YkNiQtRiM2JEZPRjlGOUY5LUYjNiQtRiw2JVEmJm11O3dGJ0YvRjJGOS8lLmxpbmV0aGlja25lc3NHUSIxRicvJStkZW5vbWFsaWduR1EnY2VudGVyRicvJSludW1hbGlnbkdGW3AvJSliZXZlbGxlZEdGPS1GIzYnRmVuLUY2Ni1RIitGJ0Y5RjtGPkZARkJGREZGRkgvRktRLDAuMjIyMjIyMmVtRicvRk5GZnAtRlk2KC1GIzYlLUYsNiVRJUtyb3dGJ0YvRjJGXG9GOS1GIzYkLUYsNiVRJiZtdTtvRidGL0YyRjlGZm9GaW9GXHBGXnAtRiw2I1EhRidGOUZmb0Zpb0ZccEZecC1GNjYtUSI7RidGOUY7L0Y/RjFGQEZCRkRGRkZIRlVGTS1GLDYlUSVwbG90RidGL0YyLUZdbzYkLUYjNiotRl1vNiYtRiM2KEZpbkZcby1GNjYtUSIsRidGOUY7RmpxRkBGQkZERkZGSEZVL0ZOUSwwLjMzMzMzMzNlbUYnRlxxRlxvRjlGOS8lJW9wZW5HUSJbRicvJSZjbG9zZUdRIl1GJ0ZmckZPLUY2Ni1RIj1GJ0Y5RjtGPkZARkJGREZGRkhGSkZNLUkjbW5HRiQ2JEZob0Y5LUY2Ni1RIy4uRidGOUY7Rj5GQEZCRkRGRkZIRmVwRlctRmVzNiRRIjBGJ0Y5RjlGOUZncS1GLDYlUSgmIzk1Njt3RidGL0YyRjUtRmVzNiRRJDAuNUYnRjlGZ3EtRiw2JVEoJiM5NTY7b0YnRi9GMkY1LUZlczYkUSMyMEYnRjlGZ3EvJSdmYW1pbHlHUTBUaW1lc35OZXd+Um9tYW5GJy8lK2V4ZWN1dGFibGVHRj1GOQ==">LUklbXJvd0c2Iy9JK21vZHVsZW5hbWVHNiJJLFR5cGVzZXR0aW5nR0koX3N5c2xpYkdGJzYzLUkjbWlHRiQ2JVEjZndGJy8lJ2l0YWxpY0dRJXRydWVGJy8lLG1hdGh2YXJpYW50R1EnaXRhbGljRictSSNtb0dGJDYtUSomY29sb25lcTtGJy9GM1Enbm9ybWFsRicvJSZmZW5jZUdRJmZhbHNlRicvJSpzZXBhcmF0b3JHRj0vJSlzdHJldGNoeUdGPS8lKnN5bW1ldHJpY0dGPS8lKGxhcmdlb3BHRj0vJS5tb3ZhYmxlbGltaXRzR0Y9LyUnYWNjZW50R0Y9LyUnbHNwYWNlR1EsMC4yNzc3Nzc4ZW1GJy8lJ3JzcGFjZUdGTC1GLDYlUSNTd0YnRi9GMi1GNjYtUSgmc3JhcnI7RidGOUY7Rj5GQEZCRkRGRkZIL0ZLUSYwLjBlbUYnL0ZORlYtSSZtZnJhY0dGJDYoLUZZNigtRiM2JC1GLDYlUSRLcndGJ0YvRjItSShtZmVuY2VkR0YkNiQtRiM2I0ZPRjktRiM2Iy1GLDYlUSYmbXU7d0YnRi9GMi8lLmxpbmV0aGlja25lc3NHUSIxRicvJStkZW5vbWFsaWduR1EnY2VudGVyRicvJSludW1hbGlnbkdGW3AvJSliZXZlbGxlZEdGPS1GIzYmRmVuLUY2Ni1RIitGJ0Y5RjtGPkZARkJGREZGRkgvRktRLDAuMjIyMjIyMmVtRicvRk5GZnAtRlk2KC1GIzYkLUYsNiVRJUtyb3dGJ0YvRjJGXG8tRiM2Iy1GLDYlUSYmbXU7b0YnRi9GMkZmb0Zpb0ZccEZecC1GLDYjUSFGJ0Zmb0Zpb0ZccEZecC1GNjYtUSI7RidGOUY7L0Y/RjFGQEZCRkRGRkZIRlVGTS1GLDYlUSVwbG90RidGL0YyLUZdbzYkLUYjNiktRl1vNiYtRiM2J0ZpbkZcby1GNjYtUSIsRidGOUY7RmpxRkBGQkZERkZGSEZVL0ZOUSwwLjMzMzMzMzNlbUYnRlxxRlxvRjkvJSVvcGVuR1EiW0YnLyUmY2xvc2VHUSJdRidGZnJGTy1GNjYtUSI9RidGOUY7Rj5GQEZCRkRGRkZIRkpGTS1JI21uR0YkNiRGaG9GOS1GNjYtUSMuLkYnRjlGO0Y+RkBGQkZERkZGSEZlcEZXLUZlczYkUSIwRidGOUY5RmdxLUYsNiVRJiZtdTt3RidGL0YyRjUtRmVzNiRRJDAuNUYnRjlGZ3EtRiw2JVEmJm11O29GJ0YvRjJGNS1GZXM2JFEjMjBGJ0Y5Rmdx</Equation></Text-field>
</Input>
<Output>
<Text-field superscript="false" placeholder="false" executable="false" selection-placeholder="false" italic="false" size="12" bold="false" subscript="false" family="Times New Roman" opaque="false" underline="false" background="[255,255,255]" readonly="false" foreground="[0,0,0]" alignment="centred" firstindent="0" spacebelow="0" leftmargin="0" linespacing="0.0" initial="0" linebreak="space" rightmargin="0" bulletsuffix="" spaceabove="0" bullet="none" pagebreak-before="false"><Equation executable="false" style="2D Output" display="LUkjbWlHNiMvSSttb2R1bGVuYW1lRzYiSSxUeXBlc2V0dGluZ0dJKF9zeXNsaWJHRic2JVE1b3V0cHV0fnJlZGlyZWN0ZWQuLi5GJy8lJ2l0YWxpY0dRJXRydWVGJy8lLG1hdGh2YXJpYW50R1EnaXRhbGljRic=">LUkjbWlHNiMvSSttb2R1bGVuYW1lRzYiSSxUeXBlc2V0dGluZ0dJKF9zeXNsaWJHRic2JVE1b3V0cHV0fnJlZGlyZWN0ZWQuLi5GJy8lJ2l0YWxpY0dRJXRydWVGJy8lLG1hdGh2YXJpYW50R1EnaXRhbGljRic=</Equation></Text-field>
</Output>
</Group>
<Group view="presentation" hide-input="true" hide-output="false" inline-output="false" labelreference="L870" drawlabel="true" redirect-source="L867">
<Input>
<Text-field prompt="&gt; " style="Maple Input" layout="Normal">print(<Label label="L867" view="label" executable="true"></Label>); # input placeholder</Text-field>
</Input>
<Output>
<Text-field style="2D Output" layout="Maple Output"><Equation executable="false" style="2D Output" display="LUklbXJvd0c2Iy9JK21vZHVsZW5hbWVHNiJJLFR5cGVzZXR0aW5nR0koX3N5c2xpYkdGJzYpLUkjbWlHRiQ2JVEjU3dGJy8lJ2l0YWxpY0dRJXRydWVGJy8lLG1hdGh2YXJpYW50R1EnaXRhbGljRictSSNtb0dGJDYtUSgmIzg1OTQ7RicvRjNRJ25vcm1hbEYnLyUmZmVuY2VHUSZmYWxzZUYnLyUqc2VwYXJhdG9yR0Y9LyUpc3RyZXRjaHlHRj0vJSpzeW1tZXRyaWNHRj0vJShsYXJnZW9wR0Y9LyUubW92YWJsZWxpbWl0c0dGPS8lJ2FjY2VudEdGPS8lJ2xzcGFjZUdRJjAuMGVtRicvJSdyc3BhY2VHRkwtSSZtZnJhY0dGJDYoLUYjNictRiM2KS1GLDYlUSRLcndGJ0YvRjItRjY2LVEwJkFwcGx5RnVuY3Rpb247RidGOUY7Rj5GQEZCRkRGRkZIRkpGTS1JKG1mZW5jZWRHRiQ2JC1GIzYnRisvJSdmYW1pbHlHUTBUaW1lc35OZXd+Um9tYW5GJy8lK2ZvcmVncm91bmRHUShbMCwwLDBdRicvJSlyZWFkb25seUdGPUY5RjlGW29GXm9GYW9GOUZbb0Zeb0Zhb0Y5LUYjNiktRiw2JVEmJm11O3dGJ0YvRjItRjY2LVExJkludmlzaWJsZVRpbWVzO0YnRjlGO0Y+RkBGQkZERkZGSEZKRk0tRmduNiQtRiM2Ji1GUDYoRlItRiM2J0Zlb0Zbb0Zeb0Zhb0Y5LyUubGluZXRoaWNrbmVzc0dRIjFGJy8lK2Rlbm9tYWxpZ25HUSdjZW50ZXJGJy8lKW51bWFsaWduR0ZocC8lKWJldmVsbGVkR0Y9LUY2Ni1RIitGJ0Y5RjtGPkZARkJGREZGRkgvRktRLDAuMjIyMjIyMmVtRicvRk5GYXEtRlA2KC1GIzYnLUYjNiktRiw2JVElS3Jvd0YnRi9GMkZZRmZuRltvRl5vRmFvRjlGW29GXm9GYW9GOS1GIzYnLUYsNiVRJiZtdTtvRidGL0YyRltvRl5vRmFvRjlGY3BGZnBGaXBGW3FGOUY5RltvRl5vRmFvRjlGY3BGZnBGaXBGW3FGW29GXm9GYW9GOQ==">Zio2I0kjU3dHNiJGJTYkSSlvcGVyYXRvckdGJUkmYXJyb3dHRiVGJSooLUkkS3J3R0YlRiMiIiJJJiZtdTt3R0YlISIiLCYqJkYqRixGLUYuRiwqJi1JJUtyb3dHRiVGI0YsSSYmbXU7b0dGJUYuRixGLkYlRiVGJQ==</Equation></Text-field>
</Output>
<Output>
<Text-field style="Maple Plot" layout="Maple Plot"><Plot height="400.0" type="two-dimensional" width="400.0" plot-scale="1.0" plot-xtrans="0.0" plot-ytrans="0.0" gridlinevisibility="1" legendvisibility="false">NistJSdDVVJWRVNHNiQ3ZHc3JCQiIiEhIiIkIiIhISIiNyQkIjFHYzdEXWdkXyEjPSQiMVFlLFUob1wkPiEjPzckJCIxS2hBWCE+QSQpKiEjPSQiMUA6dCU+eHF3JyEjPzckJCIxKFF4YTQmbyhcIiEjPCQiMm1kXTtYVSxkIiEjPzckJCIyMTE3Q1tlYiwjISM9JCIxWWlAKD5MUCVHISM+NyQkIjIlKW9Qdl1xNGAjISM9JCIxM3osKD5vU1slISM+NyQkIjJQITM7S00jKTNJISM9JCIxVlI5N0g2UGohIz43JCQiMUtrR2RDaC5OISM8JCIxcG9mdixyI2YpISM+NyQkIjFzVihbKFJLOlMhIzwkIjFsU2lqeWZHNiEjPTckJCIxeWM4RldSRFghIzwkIjJjYSFbSU9hTDkhIz43JCQiMk5kOUhlayswJiEjPSQiMGQ3L20/X3kiISM8NyQkIjFWJjM8TSU+N2IhIzwkIjFkTURfKyFwNyMhIz03JCQiMXZbKFwqSFdLZyEjPCQiMjJdTFR6RHRhIyEjPjckJCIwKWY+UnkjW2InISM7JCIyWSFcNWdQZzJJISM+NyQkIjEwMztLQ0NlcSEjPCQiMXAzPU9dSihbJCEjPTckJCIxakZiNTZSOnYhIzwkIjEmRz8iW3NuYFIhIz03JCQiMVF3XzBeKSplISkhIzwkIjFWInleJ29JWVghIz03JCQiMWxJaEEwWz4mKSEjPCQiMVBHRSdRMzIzJiEjPTckJCIxWSJIZTtZXjAqISM8JCIwNzxmLyhwUmQhIzw3JCQiMUdjN0Q1SUgmKiEjPCQiMk9BQT5ZSWxOJyEjPjckJCIyI1F3XzBDJlwrIiEjPCQiMTAwamhgXXBxISM9NyQkIjJeKywtJSoqW2E1ISM8JCIxTmUqeUJWT3koISM9NyQkIjItLS8zO3hoNSIhIzwkIjEtNmZ4YFJsJikhIz03JCQiMiIzO0trQGtgNiEjPCQiMF4vSnFKaUoqISM8NyQkIjJIZDlIZVJbPyIhIzwkIjJMViFSJSpvOTs1ISM9NyQkIjI5SWc/Sj4hZTchIzwkIjI8bmhFIilHeTUiISM9NyQkIjJgMThFVTdWSSIhIzwkIjJZJHovRjsnMz4iISM9NyQkIjJqRF4tRDVWTiIhIzwkIjJVJFx2eCQ0UkciISM9NyQkIjJAWSNcKSpHJ2ZTIiEjPCQiMnk3Yy48N1BRIiEjPTckJCIyQlcpb1BcXGM5ISM8JCIyO1dlQ0RrXFsiISM9NyQkIjEpZj5SRyhRMDohIzskIjF4MkA3T0wnZSIhIzw3JCQiMkNZI1wpKlFuZjohIzwkIjF0cXVveSFHcSIhIzw3JCQiMlghND1PR1gzOyEjPCQiMmwoR05vVik0Ij0hIz03JCQiMmM0PlF3TTBtIiEjPCQiMnZAJ0giKkg7ST4hIz03JCQiMih5ZDpKKEd4cSIhIzwkIjFbL1gkPk85LyMhIzw3JCQiMmIyOkk/QyRmPCEjPCQiMjhDP2Y6Ym07IyEjPTckJCIydV8wNl9yeSE9ISM8JCIyJyozeGRnenlHIyEjPTckJCIyKT5SeWN1aGU9ISM8JCIxW0xZJj5AIj1DISM8NyQkIjIwNkFXKTNCMz4hIzwkIjF0T3l2OiUqW0QhIzw3JCQiMjE4RV9hciwnPiEjPCQiMnYkKipwUzJmKm8jISM9NyQkIjFzVihbZCc+NT8hIzskIjIkZmN1KT1CJ0dHISM9NyQkIjJWI1snSFJhODEjISM8JCIxbG5QYHRVdUghIzw3JCQiMkVZI1wpZikzN0AhIzwkIjEpSDxOeFVFNyQhIzw3JCQiMTM7S2shMyhlQCEjOyQiMjEreFtOOT9FJCEjPTckJCIyJEhlO0wjUkBAIyEjPCQiMV8hUTMqPlxETSEjPDckJCIyJSlvUHZxRypmQSEjPCQiMXhxP01XNHZOISM8NyQkIjIlcFF4YUEpM0ojISM8JCIxTSwhb3ZCIlFQISM8NyQkIjJfLTA1SV4nZkIhIzwkIjEmSE1PKXpjKCpRISM8NyQkIjJFWydIZkkhUVQjISM8JCIxVCRbams2JnlTISM8NyQkIjJhMjpJXSVwZ0MhIzwkIjFFIT1nPzcmUVUhIzw3JCQiMXdfMDZuIlJeIyEjOyQiMSUzJzNoUyVRVSUhIzw3JCQiMShSemUoSFVpRCEjOyQiMVAtN2IhM2lmJSEjPDckJCIxakVgMTdbOkUhIzskIjEqKXk/ZiQ+Jil5JSEjPDckJCIyLztLa1toN20jISM8JCIxeXBUKikpPXcmXCEjPDckJCIyYS4yOSkpKlI4RiEjPCQiMicqeiRcVHN4YF4hIz03JCQiMURcKXAqSHdqRiEjOyQiMWxAWEssKG9NJiEjPDckJCIyJSp5ZDpAJDQ5RyEjPCQiMkQlXExBV1FWYiEjPTckJCIxZjxOcSNRVSdHISM7JCIxV0xhM0VxVWQhIzw3JCQiMU1vT3Q+VDdIISM7JCIydk1GPVgrdiRmISM9NyQkIjFgMDZBISpba0ghIzskIjJ1eVxOaE88OichIz03JCQiMVQiR2NBQVQsJCEjOyQiMXd5cmBIWGZqISM8NyQkIjIoemU8TillajEkISM8JCIxQ0dDYSYqeSJlJyEjPDckJCIxVidHZGFYTzYkISM7JCIxdF01ND9OJ3knISM8NyQkIjJsS2xJQDFmOyQhIzwkIjFYeiVcXXRnLCghIzw3JCQiMVQiR2MjRydmQCQhIzskIjEmXHZxIz1wUnMhIzw3JCQiMXZcKiopZigqZUUkISM7JCIxKnolKSopKTRFbXUhIzw3JCQiMSRlO0xtYSE9TCEjOyQiMVkpSFRzU21xKCEjPDckJCIyMjQ9T0EkNG1MISM8JCIwTWhJXjM5JHohIzs3JCQiMCwtL0ciSDpNISM6JCIxLUkqNDxdXDspISM8NyQkIjFCWCE0eTYncE0hIzskIjE9UzhQVHVFJSkhIzw3JCQiMT1Pc1dYej1OISM7JCIxJm8kZUwwTW4nKSEjPDckJCIyJEhlO0xKNHBOISM8JCIxTCFbXzApKm8iKikhIzw3JCQiMjAwNT9dWC1pJCEjPCQiMSxvUFlVS3UiKiEjPDckJCIyTWQ5SFtrc20kISM8JCIxJ29fODohPTklKiEjPDckJCIyJFwpcFI+JlE8UCEjPCQiMXlCQ3dvRXQnKiEjPDckJCIxdFgiSFFDcnckISM7JCIwbFc5R2VRJCoqISM7NyQkIjFkOEZhKUguI1EhIzskIjIwZiFvOFdrQDUhIzw3JCQiMVolKil5UCJHblEhIzskIjFOUiF6YzVwLyIhIzs3JCQiMU9zVypvYDkjUiEjOyQiMWFOcEtmV3c1ISM7NyQkIjJGZz9ULVMuKFIhIzwkIjF6JCpcJCo+WC42ISM7NyQkIjJaI1wpcFw1KD1TISM8JCIydVArVFEtMDgiISM8NyQkIjI6T3NXSEMyMiUhIzwkIjJgXzcoUmQmKmY2ISM8NyQkIjJEWSNcKVxbSDclISM8JCIydlsmWy0kNCoqPSIhIzw3JCQiMSdHZDl6ay88JSEjOyQiMjAlXFBnVlw8NyEjPDckJCIyJSlmPlIpXCM0QSUhIzwkIjJqTyJSU1g4WjchIzw3JCQiKSNwLEYlISIpJCIxMFN3XFRTdzchIzs3JCQiMlB1WyhcL2JCViEjPCQiMiR6bFMlPjsmMzghIzw3JCQiMTQ9T3MrdXBWISM7JCIxQC4rIilSaU84ISM7NyQkIjFIZTtMMHpBVyEjOyQiMiYqRz1xS3YjcDghIzw3JCQiMSNRd192Z0VaJSEjOyQiMllFRGlmRy5TIiEjPDckJCIyYjhGYUdcP18lISM8JCIyWUMpeSIzRDlWIiEjPDckJCIxOEVfL3JaclghIzskIjI9QC1VPykpR1kiISM8NyQkIjI5R2M3TiEqPWklISM8JCIxOURMSDRMJlwiISM7NyQkIjExN0Nbdkt2WSEjOyQiMig9UyR5ODMsYCIhIzw3JCQiMUdjN0RVS0NaISM7JCIyL2koKW92WUJjIiEjPDckJCIxPE1vTy1wc1ohIzskIjJYS3RtLytYZiIhIzw3JCQiMmI8TnFxI1JDWyEjPCQiMSRmPSVcTkJIOyEjOzckJCIxVCJHY2kjKWYoWyEjOyQiMlojKnomZldFazshIzw3JCQiMjIuMTdrKEdBXCEjPCQiMXVRZiQ0Q2dwIiEjOzckJCIxJXljOEZScihcISM7JCIyZHRgRzJNU3QiISM8NyQkIjEnSGY9ZE9JLSYhIzskIjIjPmw6W0Y7bTwhIzw3JCQiMS0wNT8nPW4yJiEjOyQiMi1FUGouOlQhPSEjPDckJCIxbkxuTUgmejcmISM7JCIyTnc6NTQ4MiU9ISM8NyQkIjFzVihbMipwdF4hIzskIjE6XEBbOHF0PSEjOzckJCIwJilwUlJYXkEmISM6JCIyUHFvcjVdNiI+ISM8NyQkIjE7TG1LRiRwRiYhIzskIjJ1dWBYTEAjXD4hIzw3JCQiMXplPE5SWkdgISM7JCIyMFRcTVQlWygpPiEjPDckJCIwPlF3QWZpUCYhIzokIjJjYCR6SDlIQj8hIzw3JCQiMWIyOkkiUWRVJiEjOyQiMmotKSl6Ui8yMSMhIzw3JCQiMVsmND5HNHBaJiEjOyQiMm9vZShwdXYqNCMhIzw3JCQiMXljOEZqInpfJiEjOyQiMUNwUUMsMFJAISM7NyQkIjFuTnJVTFEhZSYhIzskIjFgV2h4dSUpekAhIzs3JCQiMWxIZj1qZkVjISM7JCIxdCNvI0g1NTtBISM7NyQkIjEpZj5SPUAneWMhIzskIjFIQWApcHJzRCMhIzs3JCQiMTQ8TW8nZjN0JiEjOyQiMSZ6dnduIyoqKUgjISM7NyQkIjEiPlF3Nyw3eSYhIzskIjJqTnVNMGcmUkIhIzw3JCQiMSdReGEqZiJwI2UhIzskIjE6WEcsbHF3QiEjOzckJCIxdVsoXFJ2NyllISM7JCIyLmUyIT4hZTdVIyEjPDckJCIxPE1vT1xLRmYhIzskIjFOP05qRUtmQyEjOzckJCIxRV0rLDoqMylmISM7JCIyL2Z2LVV1Ul0jISM8NyQkIjF1WSRwKXBJR2chIzskIjIleTIsZlIkUWEjISM8NyQkIjFcKFwqKkdILjMnISM7JCIybVgmPipIR3plIyEjPDckJCIxO0ppQ28nKUhoISM7JCIxY0k4NShvLWojISM7NyQkIjFKaEFYU2IiPSchIzskIjJ4ZyQpKkdGIltuIyEjPDckJCIxPlB1WyE+IUhpISM7JCIydiVHbiJbWmdyIyEjPDckJCIxJG9PdFk7LUcnISM7JCIyJHpDT0AkeTN3IyEjPDckJCIxOENbJz4nUkxqISM7JCIyQkQ4bl5MeSFHISM8NyQkIjF4Xi4yJCpvemohIzskIjJ4IzQhZVxJIVxHISM8NyQkIjFtTG5Ncm9IayEjOyQiMSUqW1tsOCdRKkchIzs3JCQiMXNYIkh5UjhbJyEjOyQiMXk4cndOYVNIISM7NyQkIjFgMDZBPSg9YCchIzskIjIlR1AubFdkJylIISM8NyQkIjEzPE1vVHchZSchIzskIjE0SnYjKj5YSkkhIzs3JCQiMXRYIkh5XV1qJyEjOyQiMCgpSEMjSG4iMyQhIzo3JCQiMTpJZz8oSFFvJyEjOyQiMkI4IlEiZV1yNyQhIzw3JCQiMTE3Q1s7ImZ0JyEjOyQiMiY0UUksYTJ3SiEjPDckJCIxKil5ZDpjNSR5JyEjOyQiMi4hZldEbHQ/SyEjPDckJCIxJj1QdTMsWiRvISM7JCIxYEkjb3M+KnBLISM7NyQkIjFSd18wJVtLKW8hIzskIjJYIlImR2dQbEokISM8NyQkIjAuMTdNJSpSJHAhIzokIjEyOW5FJT5jTyQhIzs3JCQiMUBVJSlveGckKXAhIzskIjEmSE1HVWFSVCQhIzs3JCQiMVUjWydIJVtiLighIzskIjImM1tUPmYjXFkkISM8NyQkIjEkWydIZk1kJjMoISM7JCIxcmdIKGV1Vl4kISM7NyQkIjFNcFF4N3RPciEjOyQiMTBWektgSWxOISM7NyQkIjF0WCJIW2x1PSghIzskIjIlKj1tWj93aGgkISM8NyQkIjE9UHVbXDNNcyEjOyQiMnQjWz5gKlFLbSQhIzw3JCQiMVJ6ZTxoXihHKCEjOyQiMiZ5c1siUV92ciQhIzw3JCQiLylmPmYwYEwoISM5JCIyJ3AwIypvJnBrdyQhIzw3JCQiMClmPlIiZmlRKCEjOiQiMUhcKlxveCo9USEjOzckJCIxT3JVJj1HXVYoISM7JCIyWXJtIykzdiZwUSEjPDckJCIxI2Y9UCUqeiIqWyghIzskIjJseGRnOFpoI1IhIzw3JCQiMSY9UHVRcmdgKCEjOyQiMiRmJWVwLm1hKFIhIzw3JCQiMShReGFmJEgqZSghIzskIjEmeSVbNGsiPS4lISM7NyQkIjEyOklnKSp6UHchIzskIjIyX0AlcCE+TjMlISM8NyQkIjF0WiY0NGUzcCghIzskIjJZSmtBKDNYU1QhIzw3JCQiMXNVJjNQUW10KCEjOyQiMURpcEgsKikqPSUhIzs3JCQiMVgiSGV3dygpeSghIzskIjElUmFiL2BsQyUhIzs3JCQiMU9xUyIpKVIiUnkhIzskIjFVJz1jKXprLFYhIzs3JCQiLyp6ZjRxJSopeSEjOSQiMXdfbihvaHFOJSEjOzckJCIxcFF4YV5oUnohIzskIjI8LzlrQENFVCUhIzw3JCQiMVkqKXlkKSl5KCl6ISM7JCIyYz9qJmVSTG1XISM8NyQkIjFrRWAxZicpUiEpISM7JCIyMSU9bGw1d0NYISM8NyQkIjFeLTA1IipcKjMpISM7JCIxbV9nNCgqeiFlJSEjOzckJCIwKnpmPmR0VCIpISM6JCIyYFdXcEJdLGslISM8NyQkIjFhMjpJQy0qPSkhIzskIjFeZUkmPTFVcCUhIzs3JCQiMVB1Wyg0JEdUIykhIzskIjIoW19dJ0g3VnYlISM8NyQkIjFfLTA1KFI4SCkhIzskIjFMPjckKj5DN1shIzs3JCQiMSczPE1bdTdNKSEjOyQiMVskUjA/IVFxWyEjOzckJCIxJHBReGFKTVIpISM7JCIyMkVnLV95OSRcISM8NyQkIjEsLS8zLFpUJSkhIzskIjJtYFg0QiozKSlcISM8NyQkIjFAVCNbO28xXCkhIzskIjFaNSc+QCxrLyYhIzs3JCQiMUxtS2wnKSlcYSkhIzskIjFXI1IuPnk2NiYhIzs3JCQiMUhkOUg5PCVmKSEjOyQiMUwiWyh5Wj1xXiEjOzckJCIwJXplPCtaVycpISM6JCIxeiRbPkwhKTNCJiEjOzckJCIxaEBWJ1FBY3ApISM7JCIxNiU+IjMlcEhIJiEjOzckJCIxJW9PdE9URXUpISM7JCIxazFYbFdPXWAhIzs3JCQiMCc+Unk/dyN6KSEjOiQiMVJYcVpsKT1UJiEjOzckJCIxJW9PdEUsRCUpKSEjOyQiMGMqUjEhKUd0YSEjOjckJCIxbk1wUW5xJiopKSEjOyQiMVkmZW0pPU5SYiEjOzckJCIxZTpKaSNlRSUqKSEjOyQiMVVVdnYmenpmJiEjOzckJCIxWyRwUWRJbyoqKSEjOyQiMT1QQ0VzK21jISM7NyQkIjE5RmEzcHJYISohIzskIjEob2tzZ1x4cyYhIzs3JCQiMU9xUyJRKDMlNCohIzskIjFtbS9yKHAiKnkmISM7NyQkIjF0VyopeTY1WSIqISM7JCIxVS1BdTtlYmUhIzs3JCQiMXRYIkhRRCQpPiohIzskIjFPelwqR1ZFI2YhIzs3JCQiMShSemVuVGVDKiEjOyQiMSQpKnoxPSIqUilmISM7NyQkIjE0PE1vPUknSCohIzskIjFbTCIqKilmW1xnISM7NyQkIjA2QVczWWJNKiEjOiQiMUBTNzhpdThoISM7NyQkIjFiMzxNdCMqKVIqISM7JCIxJG82QlgpeSQ9JyEjOzckJCIxPlJ5Y3A2WCUqISM7JCIxKSpHIkhTO1pDJyEjOzckJCIxUnplPHU7KVwqISM7JCIwL3gvIUgxOmohIzo3JCQiMSRcKXBSdy5bJiohIzskIjFWcCRRZl46USchIzs3JCQiMVojXClwaFUoZiohIzskIjEtJioqZkJUeFcnISM7NyQkIjFDWiUqKSlSJm9rKiEjOyQiMEoiKT1WRFZeJyEjOjckJCIxI1J5Y0Juc3AqISM7JCIxOjgiKUclKmUjZSchIzs3JCQiMTtMbUtXcV0oKiEjOyQiMS03SyZlT2BsJyEjOzckJCIxUnhhNDZxKnoqISM7JCIxJClIYkcqKlFBbiEjOzckJCIxR2I1QHIxWykqISM7JCIwKWZfQCk0Kil5JyEjOjckJCIxKEdkOWZwKCoqKSohIzskIjFtZlpkMVFnbyEjOzckJCIwRF0rXmY4JioqISM6JCIxRyh5byMqbz8kcCEjOzckJCIjNSEiIiQiIighIiItJSZDT0xPUkc2JyUkUkdCRyQiKUMpZXElISIpJCIiISEiIiQiKCc+IVwmISIpLSUrX0FUVFJJQlVURUc2Iy8lJ3NvdXJjZUclLG1hdGhkZWZhdWx0Ry0lJ0NVUlZFU0c2JDdkdzckJCIiISEiIiQiIzUhIiI3JCQiMUdjN0RdZ2RfISM9JCIxcGFCbycqNFYpKiEjOzckJCIxS2hBWCE+QSQpKiEjPSQiMXcoRyYqNEN6cSohIzs3JCQiMShReGE0Jm8oXCIhIzwkIjFqdUlmK1JkJiohIzs3JCQiMjExN0NbZWIsIyEjPSQiMT1cbywhUXVTKiEjOzckJCIyJSlvUHZdcTRgIyEjPSQiMUBPbWBUd2YjKiEjOzckJCIyUCEzO0tNIykzSSEjPSQiMSwjXGpqUlU3KiEjOzckJCIxS2tHZENoLk4hIzwkIjAoeWglMzdgKSopISM6NyQkIjFzVihbKFJLOlMhIzwkIjFpV28uUjdWKSkhIzs3JCQiMXljOEZXUkRYISM8JCIxO2hvIlwjKkdxKSEjOzckJCIyTmQ5SGVrKzAmISM9JCIxWiFSajotLWMpISM7NyQkIjFWJjM8TSU+N2IhIzwkIjBuXWZyPmVWKSEjOjckJCIxdlsoXCpIV0tnISM8JCIxRGR0eUhDKEgpISM7NyQkIjApZj5SeSNbYichIzskIjE7TTc/RWpmIikhIzs3JCQiMTAzO0tDQ2VxISM8JCIwRk8kKUhuJUchKSEjOjckJCIxakZiNTZSOnYhIzwkIjFuSGosN2U1eiEjOzckJCIxUXdfMF4pKmUhKSEjPCQiMW8+bS1AIj54KCEjOzckJCIxbEloQTBbPiYpISM8JCIxJnprdSJwcmJ3ISM7NyQkIjFZIkhlO1leMCohIzwkIjAlemFRJD0/XyghIzo3JCQiMUdjN0Q1SUgmKiEjPCQiMUozMyo0elxTKCEjOzckJCIyI1F3XzBDJlwrIiEjPCQiMU0oZmFGc3pGKCEjOzckJCIyXissLSUqKlthNSEjPCQiMSUpKikpKSlcKlFlciEjOzckJCIyLS0vMzt4aDUiISM8JCIxS3dVKVJAXS4oISM7NyQkIjIiMztLa0BrYDYhIzwkIjE2eSxwbylII3AhIzs3JCQiMkhkOUhlUls/IiEjPCQiMUw+OGpHWy5vISM7NyQkIjI5SWc/Sj4hZTchIzwkIjEiKUdtb2kiM28nISM7NyQkIjJgMThFVTdWSSIhIzwkIjEyWSlcalVfZCchIzs3JCQiMmpEXi1ENVZOIiEjPCQiMVZVRmZmWmlrISM7NyQkIjJAWSNcKSpHJ2ZTIiEjPCQiMUJPPiNwUXRNJyEjOzckJCIyQlcpb1BcXGM5ISM8JCIxeS4vI29JZ0InISM7NyQkIjEpZj5SRyhRMDohIzskIjF4PU9oL2VIaCEjOzckJCIyQ1kjXCkqUW5mOiEjPCQiMTZtWFtGIkcsJyEjOzckJCIyWCE0PU9HWDM7ISM8JCIxRk0lZS5sIjRmISM7NyQkIjJjND5Rd00wbSIhIzwkIjEnKSkqKnBCQCkqeiYhIzs3JCQiMih5ZDpKKEd4cSIhIzwkIjFpPEgrPiI+cSYhIzs3JCQiMmIyOkk/QyRmPCEjPCQiMUAxcS0qUWhmJiEjOzckJCIydV8wNl9yeSE9ISM8JCIwVTteIW8ieVwmISM6NyQkIjIpPlJ5Y3VoZT0hIzwkIjEqKjRoNCxHJ1ImISM7NyQkIjIwNkFXKTNCMz4hIzwkIjFHIltzZ0QjKUgmISM7NyQkIjIxOEVfYXIsJz4hIzwkIjFWN095PiZvPiYhIzs3JCQiMXNWKFtkJz41PyEjOyQiMTdLWj12VyteISM7NyQkIjJWI1snSFJhODEjISM8JCIxRV1uLTI1Ll0hIzs3JCQiMkVZI1wpZikzN0AhIzwkIjJjZSY9TDZ6MlwhIzw3JCQiMTM7S2shMyhlQCEjOyQiMXlCaz9kR0BbISM7NyQkIjIkSGU7TCNSQEAjISM8JCIyJCkpcD9PelJCWiEjPDckJCIyJSlvUHZxRypmQSEjPCQiMVUnKikqcGoocGolISM7NyQkIjIlcFF4YUEpM0ojISM8JCIyYSF6T3c1K1lYISM8NyQkIjJfLTA1SV4nZkIhIzwkIjIveiVccSFbK1klISM8NyQkIjJFWydIZkkhUVQjISM8JCIyJEdsN3NhKWVPJSEjPDckJCIyYTI6SV0lcGdDISM8JCIxWEIoM0NFYUclISM7NyQkIjF3XzA2biJSXiMhIzskIjFQOikqKjQ0YD4lISM7NyQkIjEoUnplKEhVaUQhIzskIjI4KVE0UGJHOVQhIzw3JCQiMWpFYDE3WzpFISM7JCIybFdZSWtnby0lISM8NyQkIjIvO0trW2g3bSMhIzwkIjFDP0MhXElDJlIhIzs3JCQiMmEuMjkpKSpSOEYhIzwkIjInSCJ5JTNweW9RISM8NyQkIjFEXClwKkh3akYhIzskIjJPQUdwKik+Iip5JCEjPDckJCIyJSp5ZDpAJDQ5RyEjPCQiMjB5ODU2MDFyJCEjPDckJCIxZjxOcSNRVSdHISM7JCIybXUjM0ZgWUxPISM8NyQkIjFNb090PlQ3SCEjOyQiMWlXcm5AUGdOISM7NyQkIjFgMDZBISpba0ghIzskIjFfcV0sa1kjWyQhIzs3JCQiMVQiR2NBQVQsJCEjOyQiMWZiKT49I0c0TSEjOzckJCIyKHplPE4pZWoxJCEjPCQiMS5aOENWUExMISM7NyQkIjFWJ0dkYVhPNiQhIzskIjFBeEAmZVFjRSQhIzs3JCQiMmxLbElAMWY7JCEjPCQiMjAuV1ZVXz0+JCEjPDckJCIxVCJHYyNHJ2ZAJCEjOyQiMSY0QCM0JEdBNyQhIzs3JCQiMXZcKiopZigqZUUkISM7JCIyYDBneCYpKnlgSSEjPDckJCIxJGU7TG1hIT1MISM7JCIydShIP1k3USQpSCEjPDckJCIyMjQ9T0EkNG1MISM8JCIyUHBcKCpSKFw+SCEjPDckJCIwLC0vRyJIOk0hIzokIjJrJDMtO08tYkchIzw3JCQiMUJYITR5NidwTSEjOyQiMUBWKCk+dSVceSMhIzs3JCQiMT1Pc1dYej1OISM7JCIyd2oiKSpHblxBRiEjPDckJCIyJEhlO0xKNHBOISM8JCIyJz5xP2U/Z2ZFISM8NyQkIjIwMDU/XVgtaSQhIzwkIjFIXzxUNGsnZiMhIzs3JCQiMk1kOUhba3NtJCEjPCQiMUhIMG01bFJEISM7NyQkIjIkXClwUj4mUTxQISM8JCIyd1YkSEBsIyl6QyEjPDckJCIxdFgiSFFDcnckISM7JCIxKmUoKm9hJFJAQyEjOzckJCIxZDhGYSlILiNRISM7JCIyPW4kUS1DIipmQiEjPDckJCIxWiUqKXlQIkduUSEjOyQiMWZUN14rYDFCISM7NyQkIjFPc1cqb2A5I1IhIzskIjJRJz1YdmAlZkMjISM8NyQkIjJGZz9ULVMuKFIhIzwkIjBAQk1RIj4jPiMhIzo3JCQiMlojXClwXDUoPVMhIzwkIjJWZ1JFaGIpUkAhIzw3JCQiMjpPc1dIQzIyJSEjPCQiMiRbQS9yWF4lMyMhIzw3JCQiMkRZI1wpXFtINyUhIzwkIjFCU0p3eiIqSD8hIzs3JCQiMSdHZDl6ay88JSEjOyQiMWU+RnYqeTUpPiEjOzckJCIyJSlmPlIpXCM0QSUhIzwkIjJzIipvOGd5KyQ+ISM8NyQkIikjcCxGJSEiKSQiMlkiMzc6JmU2KT0hIzw3JCQiMlB1WyhcL2JCViEjPCQiMSVRam0zcSFIPSEjOzckJCIxND1Pcyt1cFYhIzskIjA2QSVbRXkleSIhIzo3JCQiMUhlO0wwekFXISM7JCIxeEpqM2UhW3QiISM7NyQkIjEjUXdfdmdFWiUhIzskIjE7JSplJipRbylvIiEjOzckJCIyYjhGYUdcP18lISM8JCIyMmshXCVRP1FrIiEjPDckJCIxOEVfL3JaclghIzskIjIzKVwsZFFzKmYiISM8NyQkIjI5R2M3TiEqPWklISM8JCIxUm0+V3ljYjohIzs3JCQiMTE3Q1t2S3ZZISM7JCIyOShmTDglZSc0OiEjPDckJCIxR2M3RFVLQ1ohIzskIjIxYW9uIWZPbzkhIzw3JCQiMTxNb08tcHNaISM7JCIyNyYpKjRLLU5HOSEjPDckJCIyYjxOcXEjUkNbISM8JCIyJWZRYzZgUSdRIiEjPDckJCIxVCJHY2kjKWYoWyEjOyQiMjFRMTk6UmBNIiEjPDckJCIyMi4xN2soR0FcISM8JCIyKXBcIlIlWz40OCEjPDckJCIxJXljOEZScihcISM7JCIxWkUqeTBDc0UiISM7NyQkIjEnSGY9ZE9JLSYhIzskIjJNbSs5MC1HQiIhIzw3JCQiMS0wNT8nPW4yJiEjOyQiMlVeaDlRUkw+IiEjPDckJCIxbkxuTUgmejcmISM7JCIyJFtQaVYsWmM2ISM8NyQkIjFzVihbMipwdF4hIzskIjJwKnl1IioqKT5DNiEjPDckJCIwJilwUlJYXkEmISM6JCIxdm1kJVJJJykzIiEjOzckJCIxO0xtS0YkcEYmISM7JCIyUmpRbiM9ZmA1ISM8NyQkIjF6ZTxOUlpHYCEjOyQiMiNcXTs1V1o+NSEjPDckJCIwPlF3QWZpUCYhIzokIjFXaGBpYjMmKSkqISM8NyQkIjFiMjpJIlFkVSYhIzskIjFuOGpGbzdyJiohIzw3JCQiMVsmND5HNHBaJiEjOyQiMUdwRFFyXGAjKiEjPDckJCIxeWM4Rmoiel8mISM7JCIxclsmM0FlUiUqKSEjPDckJCIxbk5yVUxRIWUmISM7JCIxTmEoUURVR2opISM8NyQkIjFsSGY9amZFYyEjOyQiMWgmeTRVZ1tPKSEjPDckJCIxKWY+Uj1AJ3ljISM7JCIxJj0oSHApeSlwISkhIzw3JCQiMTQ8TW8nZjN0JiEjOyQiMSY+aEQocHUheSghIzw3JCQiMSI+UXc3LDd5JiEjOyQiMVtcJ3lkSCgzdiEjPDckJCIxJ1F4YSpmInAjZSEjOyQiMWVAPE45Rm5zISM8NyQkIjF1WyhcUnY3KWUhIzskIjFrOyg0NGdwKXAhIzw3JCQiMTxNb09cS0ZmISM7JCIxaWVDJ287X3YnISM8NyQkIjFFXSssOiozKWYhIzskIjFjVGRhJ2ZAXCchIzw3JCQiMXVZJHApcElHZyEjOyQiMTBwN1BkM2xpISM8NyQkIjFcKFwqKkdILjMnISM7JCIxbHI9RjQ2QWchIzw3JCQiMTtKaUNvJylIaCEjOyQiMXo+KW9vZW16JiEjPDckJCIxSmhBWFNiIj0nISM7JCIxdkBUI1InXG5iISM8NyQkIjE+UHVbIT4hSGkhIzskIjFVJ1xxLlpDTyYhIzw3JCQiMSRvT3RZOy1HJyEjOyQiMmsvOlE9JylwOSYhIz03JCQiMThDWyc+J1JMaiEjOyQiMVE+JWYzdyRIXCEjPDckJCIxeF4uMiQqb3pqISM7JCIxeDZJUVYsWFohIzw3JCQiMW1Mbk1yb0hrISM7JCIxOCFHZ2pENmIlISM8NyQkIjFzWCJIeVI4WychIzskIjI6UEo5Y1VrTiUhIz03JCQiMWAwNkE9KD1gJyEjOyQiMExmKT5XVnJUISM7NyQkIjEzPE1vVHchZSchIzskIjFHUV4kKnpbKCpSISM8NyQkIjF0WCJIeV1daichIzskIjAuJD4yRjQ1USEjOzckJCIxOklnPyhIUW8nISM7JCIxJ1xqKCllKHlZTyEjPDckJCIxMTdDWzsiZnQnISM7JCIxOHYoUXdbd1okISM8NyQkIjEqKXlkOmM1JHknISM7JCIxRjFjTVMoKkdMISM8NyQkIjEmPVB1MyxaJG8hIzskIjElUmUneitOckohIzw3JCQiMVJ3XzAlW0spbyEjOyQiMXRMdSpHY3ctJCEjPDckJCIwLjE3TSUqUiRwISM6JCIxM0cuM147IylHISM8NyQkIjFAVSUpb3hnJClwISM7JCIyYVsxJCpILFh1IyEjPTckJCIxVSNbJ0glW2IuKCEjOyQiMUdFXHA/OjBFISM8NyQkIjEkWydIZk1kJjMoISM7JCIybTtrN2B6YVojISM9NyQkIjFNcFF4N3RPciEjOyQiMmMrISlRI2VSWkIhIz03JCQiMXRYIkhbbHU9KCEjOyQiMXklenBOOFtBIyEjPDckJCIxPVB1W1wzTXMhIzskIjInM1smKlFUKztAISM9NyQkIjFSemU8aF4oRyghIzskIjEuQ3Mib0dkKj4hIzw3JCQiLylmPmYwYEwoISM5JCIxLkVJQT40Iyo9ISM8NyQkIjApZj5SImZpUSghIzokIjFuRyR6KlJoJnkiISM8NyQkIjFPclUmPUddVighIzskIjFbN2oiZTp2byIhIzw3JCQiMSNmPVAlKnoiKlsoISM7JCIyQ1M6dWB2R2UiISM9NyQkIjEmPVB1UXJnYCghIzskIjIlKlwpKVFKUGVcIiEjPTckJCIxKFF4YWYkSCplKCEjOyQiMSwqXDdLJCk0UyIhIzw3JCQiMTI6SWcpKnpQdyEjOyQiMkZpUnc+MCI9OCEjPTckJCIxdFomNDRlM3AoISM7JCIyel1qQyZmRUo3ISM9NyQkIjFzVSYzUFFtdCghIzskIjIvXHpFQXclZjYhIz03JCQiMVgiSGV3dygpeSghIzskIjJASk47VHo2MyIhIz03JCQiMU9xUyIpKVIiUnkhIzskIjIuIylbLShSKCozNSEjPTckJCIvKnpmNHElKil5ISM5JCIxMmJtTS4sLCUqISM9NyQkIjFwUXhhXmhSeiEjOyQiMW1mJkhJO251KSEjPTckJCIxWSopeWQpKXkoKXohIzskIjAsRCQqPkl1OSkhIzw3JCQiMWtFYDFmJylSISkhIzskIjEoUUJoXSIzSnYhIz03JCQiMV4tMDUiKlwqMykhIzskIjJibDF3S2FMKHAhIz43JCQiMCp6Zj5kdFQiKSEjOiQiMTwpKT4+ImVvVCchIz03JCQiMWEyOklDLSo9KSEjOyQiMiY0UyMpUlNOUmYhIz43JCQiMVB1Wyg0JEdUIykhIzskIjEwckFBNicpUmEhIz03JCQiMV8tMDUoUjhIKSEjOyQiMUBQY215WSkpXCEjPTckJCIxJzM8TVt1N00pISM7JCIxQjdaKD1vUGMlISM9NyQkIjEkcFF4YUpNUikhIzskIjF1Qm4hNGBtOSUhIz03JCQiMSwtLzMsWlQlKSEjOyQiMiR5OWFZSnAmeSQhIz43JCQiMUBUI1s7bzFcKSEjOyQiMVF3Q3VEUVFNISM9NyQkIjFMbUtsJykpXGEpISM7JCIyL1hASE9WLjMkISM+NyQkIjFIZDlIOTwlZikhIzskIjFpSi55W1R5RiEjPTckJCIwJXplPCtaVycpISM6JCIxKSllISkqPk0yXCMhIz03JCQiMWhAVidRQWNwKSEjOyQiMlZbSkJLcCM+QSEjPjckJCIxJW9PdE9URXUpISM7JCIyO1QwJ1w/I3kpPiEjPjckJCIwJz5SeT93I3opISM6JCIyO2JjYnpjJWY8ISM+NyQkIjElb090RSxEJSkpISM7JCIxWVBVUzEjM2IiISM9NyQkIjFuTXBRbnEmKikpISM7JCIyZkIjZVZha1k4ISM+NyQkIjFlOkppI2VFJSopISM7JCIwME87KXoyIz0iISM8NyQkIjFbJHBRZElvKiopISM7JCIyZG06Z1dRJjQ1ISM+NyQkIjE5RmEzcHJYISohIzskIjEiKnp6OiRRLXApISM+NyQkIjFPcVMiUSgzJTQqISM7JCIxTnhRJGZBWVYoISM+NyQkIjF0VyopeTY1WSIqISM7JCIxXHltZ145RWkhIz43JCQiMXRYIkhRRCQpPiohIzskIjEnUT4jKioqPkE6JiEjPjckJCIxKFJ6ZW5UZUMqISM7JCIxIipwIjRdNiQqRyUhIz43JCQiMTQ8TW89SSdIKiEjOyQiMVhIKDNDXVlbJCEjPjckJCIwNkFXM1liTSohIzokIjEwbjMjNCI0LkchIz43JCQiMWIzPE10IyopUiohIzskIjIubDdWXjA7PCMhIz83JCQiMT5SeWNwNlglKiEjOyQiMjFeTyQ0I2UlMzwhIz83JCQiMVJ6ZTx1OylcKiEjOyQiMSRmNF0hW3pqNyEjPjckJCIxJFwpcFJ3LlsmKiEjOyQiMVxzIik0U0JLIyohIz83JCQiMVojXClwaFUoZiohIzskIjEmWyRcLzBNQ2whIz83JCQiMUNaJSopKVImb2sqISM7JCIyJVJPXFgjZVRTJSEjQDckJCIxI1J5Y0Juc3AqISM7JCIydFQoZSh6ZVd4IyEjQDckJCIxO0xtS1dxXSgqISM7JCIyJm8uXnAhSCRcOiEjQDckJCIxUnhhNDZxKnoqISM7JCIxI0d1QVs/Zi4pISNANyQkIjFHYjVAcjFbKSohIzskIjJXJj4tY3g6Mk4hI0E3JCQiMShHZDlmcCgqKikqISM7JCIyJjNCJVw+R3ArIiEjQTckJCIwRF0rXmY4JioqISM6JCIyaSVHQD9TeV02ISNCNyQkIiM1ISIiJCIiISEiIi0lJkNPTE9SRzYnJSRSR0JHJCIiISEiIiQiKCc+IVwmISIpJCIpQyllcSUhIiktJStfQVRUUklCVVRFRzYjLyUnc291cmNlRyUsbWF0aGRlZmF1bHRHLSUlVklFV0c2JDskIiIhISIiJCIjNSEiIiUoREVGQVVMVEctJiUmX0FYSVNHNiMiIiI2Jy0lK19HUklETElORVNHNictJSZDT0xPUkc2JiUkUkdCRyQiIiEhIiIkIiIhISIiJCIiISEiIi0lKkxJTkVTVFlMRUc2IyIiIS0lKlRISUNLTkVTU0c2IyIiIS0lLVRSQU5TUEFSRU5DWUc2IyQiIiEhIiItJSlfVklTSUJMRUc2IyIiIS0lJkNPTE9SRzYmJSRSR0JHJCIiISEiIiQiIiEhIiIkIiIhISIiLSUqTElORVNUWUxFRzYjIiIhLSUqVEhJQ0tORVNTRzYjIiIhLSUtVFJBTlNQQVJFTkNZRzYjJCIiISEiIi0mJSZfQVhJU0c2IyIiIzYnLSUrX0dSSURMSU5FU0c2Jy0lJkNPTE9SRzYmJSRSR0JHJCIiISEiIiQiIiEhIiIkIiIhISIiLSUqTElORVNUWUxFRzYjIiIhLSUqVEhJQ0tORVNTRzYjIiIhLSUtVFJBTlNQQVJFTkNZRzYjJCIiISEiIi0lKV9WSVNJQkxFRzYjIiIhLSUmQ09MT1JHNiYlJFJHQkckIiIhISIiJCIiISEiIiQiIiEhIiItJSpMSU5FU1RZTEVHNiMiIiEtJSpUSElDS05FU1NHNiMiIiEtJS1UUkFOU1BBUkVOQ1lHNiMkIiIhISIiLSUrQVhFU0xBQkVMU0c2JC1JI21pRzYjL0krbW9kdWxlbmFtZUc2IkksVHlwZXNldHRpbmdHSShfc3lzbGliRzYiNjVRI1N3NiIvJSdmYW1pbHlHUSE2Ii8lJXNpemVHUSMxMDYiLyUlYm9sZEdRJmZhbHNlNiIvJSdpdGFsaWNHUSV0cnVlNiIvJSp1bmRlcmxpbmVHUSZmYWxzZTYiLyUqc3Vic2NyaXB0R1EmZmFsc2U2Ii8lLHN1cGVyc2NyaXB0R1EmZmFsc2U2Ii8lK2ZvcmVncm91bmRHUShbMCwwLDBdNiIvJStiYWNrZ3JvdW5kR1EuWzI1NSwyNTUsMjU1XTYiLyUnb3BhcXVlR1EmZmFsc2U2Ii8lK2V4ZWN1dGFibGVHUSZmYWxzZTYiLyUpcmVhZG9ubHlHUSZmYWxzZTYiLyUpY29tcG9zZWRHUSZmYWxzZTYiLyUqY29udmVydGVkR1EmZmFsc2U2Ii8lK2ltc2VsZWN0ZWRHUSZmYWxzZTYiLyUscGxhY2Vob2xkZXJHUSZmYWxzZTYiLyU2c2VsZWN0aW9uLXBsYWNlaG9sZGVyR1EmZmFsc2U2Ii8lLG1hdGh2YXJpYW50R1EnaXRhbGljNiJRITYiLSUpX1ZJU0lCTEVHNiMiIiItJSVST09URzYnLSUpQk9VTkRTX1hHNiMkIiRJJSEiIi0lKUJPVU5EU19ZRzYjJCIkSSIhIiItJS1CT1VORFNfV0lEVEhHNiMkIiUhXCQhIiItJS5CT1VORFNfSEVJR0hURzYjJCIlU00hIiItJSlDSElMRFJFTkc2Ii0lK0FOTk9UQVRJT05HNictJSlCT1VORFNfWEc2IyQiIiEhIiItJSlCT1VORFNfWUc2IyQiIiEhIiItJS1CT1VORFNfV0lEVEhHNiMkIiUrUyEiIi0lLkJPVU5EU19IRUlHSFRHNiMkIiUrUyEiIi0lKUNISUxEUkVORzYiRzYi</Plot></Text-field>
</Output>
<Output>
<Text-field style="2D Output" layout="Maple Output"><Equation executable="false" style="2D Output">JCIiJiEiIg==</Equation></Text-field>
</Output>
<Output>
<Text-field style="2D Output" layout="Maple Output"><Equation executable="false" style="2D Output">IiM/</Equation></Text-field>
</Output>
</Group></Presentation-Block><Presentation-Block>
<Group view="presentation" hide-input="false" hide-output="true" inline-output="false" labelreference="L292" drawlabel="true" redirect-target="L298">
<Input>
<Text-field prompt="&gt; " style="Maple Input" layout="Normal"></Text-field>
</Input>
</Group></Presentation-Block><Presentation-Block>
<Group view="presentation" hide-input="false" hide-output="true" inline-output="false" labelreference="L318" drawlabel="true" redirect-target="L323">
<Input>
<Text-field prompt="&gt; " style="Maple Input" layout="Normal"><Equation executable="true" style="2D Input" input-equation="" display="LUklbXJvd0c2Iy9JK21vZHVsZW5hbWVHNiJJLFR5cGVzZXR0aW5nR0koX3N5c2xpYkdGJzYmLUkjbWlHRiQ2JVElcGxvdEYnLyUnaXRhbGljR1EldHJ1ZUYnLyUsbWF0aHZhcmlhbnRHUSdpdGFsaWNGJy1JKG1mZW5jZWRHRiQ2JC1GIzYrLUYsNiVRI2Z3RidGL0YyLUY2NiQtRiM2JC1GLDYlUSNTd0YnRi9GMi9GM1Enbm9ybWFsRidGRC1JI21vR0YkNi1RIixGJ0ZELyUmZmVuY2VHUSZmYWxzZUYnLyUqc2VwYXJhdG9yR0YxLyUpc3RyZXRjaHlHRkwvJSpzeW1tZXRyaWNHRkwvJShsYXJnZW9wR0ZMLyUubW92YWJsZWxpbWl0c0dGTC8lJ2FjY2VudEdGTC8lJ2xzcGFjZUdRJjAuMGVtRicvJSdyc3BhY2VHUSwwLjMzMzMzMzNlbUYnRkEtRkc2LVEiPUYnRkRGSi9GTkZMRk9GUUZTRlVGVy9GWlEsMC4yNzc3Nzc4ZW1GJy9GZ25GXm8tSSNtbkdGJDYkUSIwRidGRC1GRzYtUSMuLkYnRkRGSkZcb0ZPRlFGU0ZVRlcvRlpRLDAuMjIyMjIyMmVtRicvRmduRmVuLUZhbzYkUSIxRidGREZERkQtRkc2LVEiO0YnRkRGSkZNRk9GUUZTRlVGV0ZZRl9vRkQ=">LUklbXJvd0c2Iy9JK21vZHVsZW5hbWVHNiJJLFR5cGVzZXR0aW5nR0koX3N5c2xpYkdGJzYlLUkjbWlHRiQ2JVElcGxvdEYnLyUnaXRhbGljR1EldHJ1ZUYnLyUsbWF0aHZhcmlhbnRHUSdpdGFsaWNGJy1JKG1mZW5jZWRHRiQ2JC1GIzYqLUYsNiVRI2Z3RidGL0YyLUY2NiQtRiM2Iy1GLDYlUSNTd0YnRi9GMi9GM1Enbm9ybWFsRictSSNtb0dGJDYtUSIsRidGRC8lJmZlbmNlR1EmZmFsc2VGJy8lKnNlcGFyYXRvckdGMS8lKXN0cmV0Y2h5R0ZMLyUqc3ltbWV0cmljR0ZMLyUobGFyZ2VvcEdGTC8lLm1vdmFibGVsaW1pdHNHRkwvJSdhY2NlbnRHRkwvJSdsc3BhY2VHUSYwLjBlbUYnLyUncnNwYWNlR1EsMC4zMzMzMzMzZW1GJ0ZBLUZHNi1RIj1GJ0ZERkovRk5GTEZPRlFGU0ZVRlcvRlpRLDAuMjc3Nzc3OGVtRicvRmduRl5vLUkjbW5HRiQ2JFEiMEYnRkQtRkc2LVEjLi5GJ0ZERkpGXG9GT0ZRRlNGVUZXL0ZaUSwwLjIyMjIyMjJlbUYnL0ZnbkZlbi1GYW82JFEiMUYnRkRGRC1GRzYtUSI7RidGREZKRk1GT0ZRRlNGVUZXRllGX28=</Equation></Text-field>
</Input>
<Output>
<Text-field superscript="false" placeholder="false" executable="false" selection-placeholder="false" italic="false" size="12" bold="false" subscript="false" family="Times New Roman" opaque="false" underline="false" background="[255,255,255]" readonly="false" foreground="[0,0,0]" alignment="centred" firstindent="0" spacebelow="0" leftmargin="0" linespacing="0.0" initial="0" linebreak="space" rightmargin="0" bulletsuffix="" spaceabove="0" bullet="none" pagebreak-before="false"><Equation executable="false" style="2D Output" display="LUkjbWlHNiMvSSttb2R1bGVuYW1lRzYiSSxUeXBlc2V0dGluZ0dJKF9zeXNsaWJHRic2JVE1b3V0cHV0fnJlZGlyZWN0ZWQuLi5GJy8lJ2l0YWxpY0dRJXRydWVGJy8lLG1hdGh2YXJpYW50R1EnaXRhbGljRic=">LUkjbWlHNiMvSSttb2R1bGVuYW1lRzYiSSxUeXBlc2V0dGluZ0dJKF9zeXNsaWJHRic2JVE1b3V0cHV0fnJlZGlyZWN0ZWQuLi5GJy8lJ2l0YWxpY0dRJXRydWVGJy8lLG1hdGh2YXJpYW50R1EnaXRhbGljRic=</Equation></Text-field>
</Output>
</Group>
<Group view="presentation" hide-input="true" hide-output="false" inline-output="false" labelreference="L323" drawlabel="true" redirect-source="L318">
<Input>
<Text-field prompt="&gt; " style="Maple Input" layout="Normal">%;</Text-field>
</Input>
<Output>
<Text-field style="Maple Plot" layout="Maple Plot"><Plot height="285.0" type="two-dimensional" width="400.0" plot-scale="1.0" plot-xtrans="0.0" plot-ytrans="0.0" gridlinevisibility="1" legendvisibility="false">NiotJSdDVVJWRVNHNiQ3ZHc3JCQiIiEhIiIkIiIhISIiNyQkIjFHYzdEXWdkXyEjPSQiMXRULi85MmR5ISM+NyQkIjFLaEFYIT5BJCkqISM9JCIxbHAiM287MHkjISM9NyQkIjEoUXhhNCZvKFwiISM8JCIxOjRsJCpmX0dsISM9NyQkIjIxMTdDW2ViLCMhIz0kIjImM1U+em9wJT4iISM9NyQkIjIlKW9Qdl1xNGAjISM9JCIyc0ZkJlxZPys+ISM9NyQkIjJQITM7S00jKTNJISM9JCIyUHk5L1NcSXEjISM9NyQkIjFLa0dkQ2guTiEjPCQiMSdHbzFiI0glbyQhIzw3JCQiMXNWKFsoUks6UyEjPCQiMV45MWxRLWRbISM8NyQkIjF5YzhGV1JEWCEjPCQiMTZDImVPRDo9JyEjPDckJCIyTmQ5SGVrKzAmISM9JCIwL082IVJsKnAoISM7NyQkIjFWJjM8TSU+N2IhIzwkIjEmW1suOng2OyohIzw3JCQiMXZbKFwqSFdLZyEjPCQiMkpld1slPnMkNCIhIzw3JCQiMClmPlJ5I1tiJyEjOyQiMkZ3ZS9sTFxHIiEjPDckJCIxMDM7S0NDZXEhIzwkIjI2SmBnJSp6LVsiISM8NyQkIjFqRmI1NlI6diEjPCQiMlU4LlM1K2htIiEjPDckJCIxUXdfMF4pKmUhKSEjPCQiMUtKcEZRPScqPSEjOzckJCIxbEloQTBbPiYpISM8JCIxYSw2YER0KDQjISM7NyQkIjFZIkhlO1leMCohIzwkIjJvIVJbIypHWVFCISM8NyQkIjFHYzdENUlIJiohIzwkIjIoeiMpKVIqeStjRCEjPDckJCIyI1F3XzBDJlwrIiEjPCQiMiUzUCM0SS8jKXojISM8NyQkIjJeKywtJSoqW2E1ISM8JCIyMk8jKilIKmU1LiQhIzw3JCQiMi0tLzM7eGg1IiEjPCQiMW0rInBaO15GJCEjOzckJCIyIjM7S2tAa2A2ISM8JCIyKGZndWleQSpcJCEjPDckJCIySGQ5SGVSWz8iISM8JCIxaCRvXilbJCpSUCEjOzckJCIyOUlnP0o+IWU3ISM8JCIyJ289VihcPHkpUiEjPDckJCIyYDE4RVU3VkkiISM8JCIxOytoUGQwLFUhIzs3JCQiMmpEXi1ENVZOIiEjPCQiMHVAJFxRKnpVJSEjOjckJCIyQFkjXCkqRydmUyIhIzwkIjJGMzheKGU1ZVkhIzw3JCQiMkJXKW9QXFxjOSEjPCQiMW5XVXBwUHlbISM7NyQkIjEpZj5SRyhRMDohIzskIjFKQyJSOHZrMyYhIzs3JCQiMkNZI1wpKlFuZjohIzwkIjBCOG1iKEg2YCEjOjckJCIyWCE0PU9HWDM7ISM8JCIxJzRqYUspUjJiISM7NyQkIjJjND5Rd00wbSIhIzwkIjFYNlxKOk01ZCEjOzckJCIyKHlkOkooR3hxIiEjPCQiMSdcS1EmeUwpKWUhIzs3JCQiMmIyOkk/QyRmPCEjPCQiMUElW1k+KVJ3ZyEjOzckJCIydV8wNl9yeSE9ISM8JCIxUVtwRVAwWmkhIzs3JCQiMik+UnljdWhlPSEjPCQiMXRrWHJvKik9ayEjOzckJCIyMDZBVykzQjM+ISM8JCIxVGskXFhrL2UnISM7NyQkIjIxOEVfYXIsJz4hIzwkIjFNa2lPMCZHdSchIzs3JCQiMXNWKFtkJz41PyEjOyQiMWVWLmY7IUcqbyEjOzckJCIyViNbJ0hSYTgxIyEjPCQiMU9vRidHRihScSEjOzckJCIyRVkjXClmKTM3QCEjPCQiMU9lW3NbO3pyISM7NyQkIjEzO0trITMoZUAhIzskIjFadTpsTCM+SSghIzs3JCQiMiRIZTtMI1JAQCMhIzwkIjAnZk1SKnBrVighIzo3JCQiMiUpb1B2cUcqZkEhIzwkIjFKPDFjRlRediEjOzckJCIyJXBReGFBKTNKIyEjPCQiMSUzMXdlUCZvdyEjOzckJCIyXy0wNUleJ2ZCISM8JCIxLikpZUNFZHZ4ISM7NyQkIjJFWydIZkkhUVQjISM8JCIxUXpCdylIKSkpeSEjOzckJCIyYTI6SV0lcGdDISM8JCIxaCFlT1xIQil6ISM7NyQkIjF3XzA2biJSXiMhIzskIjFCVl44Jz1OMykhIzs3JCQiMShSemUoSFVpRCEjOyQiMT4tblpwTnIiKSEjOzckJCIxakVgMTdbOkUhIzskIjFtIjQqM3AmR0UpISM7NyQkIjIvO0trW2g3bSMhIzwkIjBSeE1JQCJRJCkhIzo3JCQiMmEuMjkpKSpSOEYhIzwkIjEwRyQ+bWspPiUpISM7NyQkIjFEXClwKkh3akYhIzskIjEiPV1NXSQpXFwpISM7NyQkIjIlKnlkOkAkNDlHISM8JCIxTT4pNERja2MpISM7NyQkIjFmPE5xI1FVJ0chIzskIjEnMz9eN2JVaikhIzs3JCQiMU1vT3Q+VDdIISM7JCIxS3VIayhIanApISM7NyQkIjFgMDZBISpba0ghIzskIi84IWYrQC13KSEjOTckJCIxVCJHY0FBVCwkISM7JCIxSCwlKUdTOj0pKSEjOzckJCIyKHplPE4pZWoxJCEjPCQiMXZoVy0kZWgoKSkhIzs3JCQiMVYnR2RhWE82JCEjOyQiMW9ULCcpcDtFKikhIzs3JCQiMmxLbElAMWY7JCEjPCQiMTc1ZXkhMyl5KikhIzs3JCQiMVQiR2MjRydmQCQhIzskIjF3QjI7cXdFISohIzs3JCQiMXZcKiopZigqZUUkISM7JCIxRVomeVdGQjIqISM7NyQkIjEkZTtMbWEhPUwhIzskIjEncCxGVi13NiohIzs3JCQiMjI0PU9BJDRtTCEjPCQiMSZlSV0hUUpkIiohIzs3JCQiMCwtL0ciSDpNISM6JCIxckhFInAuaD4qISM7NyQkIjFCWCE0eTYncE0hIzskIjFCKEd1JT0kb0IqISM7NyQkIjE9T3NXWHo9TiEjOyQiMSdwVnU/LD5GKiEjOzckJCIyJEhlO0xKNHBOISM8JCIxSG1nTyd6Z0kqISM7NyQkIjIwMDU/XVgtaSQhIzwkIjE9UzsiPXYiUiQqISM7NyQkIjJNZDlIW2tzbSQhIzwkIjFHcTl5Kik9byQqISM7NyQkIjIkXClwUj4mUTxQISM8JCIxJHA+NzUveFIqISM7NyQkIjF0WCJIUUNydyQhIzskIjEsamdNQ2lEJSohIzs3JCQiMWQ4RmEpSC4jUSEjOyQiMSJcIXpKJ1tTWCohIzs3JCQiMVolKil5UCJHblEhIzskIjEqPmwieiNmeloqISM7NyQkIjFPc1cqb2A5I1IhIzskIjEkPWVjclpVXSohIzs3JCQiMkZnP1QtUy4oUiEjPCQiMSd5KjMoKlEkb18qISM7NyQkIjJaI1wpcFw1KD1TISM8JCIxUjVSNj48WyYqISM7NyQkIjI6T3NXSEMyMiUhIzwkIjBsbSI0LTBxJiohIzo3JCQiMkRZI1wpXFtINyUhIzwkIjFCRERfImY0ZiohIzs3JCQiMSdHZDl6ay88JSEjOyQiMWBMOUBxNTQnKiEjOzckJCIyJSlmPlIpXCM0QSUhIzwkIjFCMiZwNzR2aSohIzs3JCQiKSNwLEYlISIpJCIxMEYhRz9XWWsqISM7NyQkIjJQdVsoXC9iQlYhIzwkIjEuKT1EYVdCbSohIzs3JCQiMTQ9T3MrdXBWISM7JCIxT0VWMjQncG4qISM7NyQkIjFIZTtMMHpBVyEjOyQiMWNVQVZqKUhwKiEjOzckJCIxI1F3X3ZnRVolISM7JCIxbicqKVIzVnRxKiEjOzckJCIyYjhGYUdcP18lISM8JCIxNzMoKlxzIjRzKiEjOzckJCIxOEVfL3JaclghIzskIjFjKjMiPTAqUXQqISM7NyQkIjI5R2M3TiEqPWklISM8JCIxPC1dMDlfWSgqISM7NyQkIjExN0Nbdkt2WSEjOyQiMVpfRkApeSNmKCohIzs3JCQiMUdjN0RVS0NaISM7JCIxWzFab0JWcSgqISM7NyQkIjE8TW9PLXBzWiEjOyQiMSY+Jyl6JGYmNHkqISM7NyQkIjJiPE5xcSNSQ1shIzwkIjFDKSl6bGJwInoqISM7NyQkIjFUIkdjaSMpZihbISM7JCIxIypwIylvNSI+ISkqISM7NyQkIjIyLjE3ayhHQVwhIzwkIjFFJEg1anQxIikqISM7NyQkIjEleWM4RlJyKFwhIzskIjF2RF1kInowIykqISM7NyQkIjEnSGY9ZE9JLSYhIzskIjAzVFIrIVxHKSohIzo3JCQiMS0wNT8nPW4yJiEjOyQiMTN1dClbRXQkKSohIzs3JCQiMW5Mbk1IJno3JiEjOyQiMWF2aG8xT1gpKiEjOzckJCIxc1YoWzIqcHReISM7JCIxaStNdSY+QSYpKiEjOzckJCIwJilwUlJYXkEmISM6JCIxQCpvIjRWZmYpKiEjOzckJCIxO0xtS0YkcEYmISM7JCIxKVtEbiM9bm0pKiEjOzckJCIxemU8TlJaR2AhIzskIjA5U2Inb1F0KSohIzo3JCQiMD5Rd0FmaVAmISM6JCIxaVV4JnBLJHopKiEjOzckJCIxYjI6SSJRZFUmISM7JCIxMCUqUlMhPV8pKSohIzs3JCQiMVsmND5HNHBaJiEjOyQiMS5hUCc9RjUqKSohIzs3JCQiMXljOEZqInpfJiEjOyQiMV84PSdcXGwqKSohIzs3JCQiMW5OclVMUSFlJiEjOyQiMVJZPERLJz4hKiohIzs3JCQiMWxIZj1qZkVjISM7JCIxLG43THZeMSoqISM7NyQkIjEpZj5SPUAneWMhIzskIjFgKj01Rjo5IioqISM7NyQkIjE0PE1vJ2YzdCYhIzskIjFzM00jXCo0OyoqISM7NyQkIjEiPlF3Nyw3eSYhIzskIjEqSDczNi0vIyoqISM7NyQkIjEnUXhhKmYicCNlISM7JCIxLnk8WnM4QyoqISM7NyQkIjF1WyhcUnY3KWUhIzskIjFtYFJ6W1BHKiohIzs3JCQiMTxNb09cS0ZmISM7JCIxMzRCXSkpekoqKiEjOzckJCIxRV0rLDoqMylmISM7JCIwcCVlKSkpKWZOKiohIzo3JCQiMXVZJHApcElHZyEjOyQiMUxfXyFcMClRKiohIzs3JCQiMVwoXCoqR0guMychIzskIjFfb21lOTtVKiohIzs3JCQiMTtKaUNvJylIaCEjOyQiMU5bMyxpP1gqKiEjOzckJCIxSmhBWFNiIj0nISM7JCIxJSpbZ2NJQlsqKiEjOzckJCIxPlB1WyE+IUhpISM7JCIxPFRrNk4pMyYqKiEjOzckJCIxJG9PdFk7LUcnISM7JCIxVGs8KXk0TyYqKiEjOzckJCIxOENbJz4nUkxqISM7JCIxKlxVJipHLWomKiohIzs3JCQiMXheLjIkKm96aiEjOyQiMSUzayJcYmBlKiohIzs3JCQiMW1Mbk1yb0hrISM7JCIxWDgpMyJwJDMnKiohIzs3JCQiMXNYIkh5UjhbJyEjOyQiMSQ9YTklKik0aioqISM7NyQkIjFgMDZBPSg9YCchIzskIjF2YjwmRy5fJyoqISM7NyQkIjEzPE1vVHchZSchIzskIjFGTVFaOjluKiohIzs3JCQiMXRYIkh5XV1qJyEjOyQiMCRmVmJmPXAqKiEjOjckJCIxOklnPyhIUW8nISM7JCIxKm8sRl5JNCgqKiEjOzckJCIxMTdDWzsiZnQnISM7JCIxMlJcUTRxcyoqISM7NyQkIjEqKXlkOmM1JHknISM7JCIxLTo5UWtBdSoqISM7NyQkIjEmPVB1MyxaJG8hIzskIi9eaWJBImUoKiohIzk3JCQiMVJ3XzAlW0spbyEjOyQiMTpndVwmSHMoKiohIzs3JCQiMC4xN00lKlIkcCEjOiQiMSdbYy8nb2p5KiohIzs3JCQiMUBVJSlveGckKXAhIzskIjFAYHJSRSUqeioqISM7NyQkIjFVI1snSCVbYi4oISM7JCIxZjoxcydRNykqKiEjOzckJCIxJFsnSGZNZCYzKCEjOyQiMT5KRSNHQEMpKiohIzs3JCQiMU1wUXg3dE9yISM7JCIxel8yZHFjJCkqKiEjOzckJCIxdFgiSFtsdT0oISM7JCIxZDc2VEVrJSkqKiEjOzckJCIxPVB1W1wzTXMhIzskIjBrWUgtIWUmKSoqISM6NyQkIjFSemU8aF4oRyghIzskIjFca18tcWYnKSoqISM7NyQkIi8pZj5mMGBMKCEjOSQiMVFrOWpwWCgpKiohIzs3JCQiMClmPlIiZmlRKCEjOiQiMF55UGNDJCkpKiohIzo3JCQiMU9yVSY9R11WKCEjOyQiME1BSFQ0IiopKiohIzo3JCQiMSNmPVAlKnoiKlsoISM7JCIxJT56VzNKKiopKiohIzs3JCQiMSY9UHVRcmdgKCEjOyQiMV5aRGhAZyEqKiohIzs3JCQiMShReGFmJEgqZSghIzskIjFmQyU9XD84KioqISM7NyQkIjEyOklnKSp6UHchIzskIjF3ZSQ+JW8kPioqKiEjOzckJCIxdFomNDRlM3AoISM7JCIxZCVmOzpyRCoqKiEjOzckJCIxc1UmM1BRbXQoISM7JCIxVWVuJlsnMyQqKiohIzs3JCQiMVgiSGV3dygpeSghIzskIjE9OGIyIVJPKioqISM7NyQkIjFPcVMiKSlSIlJ5ISM7JCIxT281YyZSVCoqKiEjOzckJCIvKnpmNHElKil5ISM5JCIxTm9GJnkzWSoqKiEjOzckJCIxcFF4YV5oUnohIzskIjE+M09acC8mKioqISM7NyQkIjFZKil5ZCkpeSgpeiEjOyQiMWk3STU7VyYqKiohIzs3JCQiMWtFYDFmJylSISkhIzskIjF5Z1ojcFNlKioqISM7NyQkIjFeLTA1IipcKjMpISM7JCIxSFlBJ3AmPicqKiohIzs3JCQiMCp6Zj5kdFQiKSEjOiQiMU1KKXklUmEnKioqISM7NyQkIjFhMjpJQy0qPSkhIzskIjFeaDJxeSRvKioqISM7NyQkIjFQdVsoNCRHVCMpISM7JCIxMkw1SS45KCoqKiEjOzckJCIxXy0wNShSOEgpISM7JCIwMkIxNzR1KioqISM6NyQkIjEnMzxNW3U3TSkhIzskIjFcQnRNemwoKioqISM7NyQkIjEkcFF4YUpNUikhIzskIjFLNilwSSkqeSoqKiEjOzckJCIxLC0vMyxaVCUpISM7JCIxeShSTipINSkqKiohIzs3JCQiMUBUI1s7bzFcKSEjOyQiMUZsaTFwSCkqKiohIzs3JCQiMUxtS2wnKSlcYSkhIzskIjF1bTBkTlwpKioqISM7NyQkIjFIZDlIOTwlZikhIzskIjEvQik0cWMnKSoqKiEjOzckJCIwJXplPCtaVycpISM6JCIxNiVRRHU0KSkqKiohIzs3JCQiMWhAVidRQWNwKSEjOyQiMVFmQSUqPSYqKSoqKiEjOzckJCIxJW9PdE9URXUpISM7JCIxOjZ0ZzcyKioqKiEjOzckJCIwJz5SeT93I3opISM6JCIxMUMiPUgoPSoqKiohIzs3JCQiMSVvT3RFLEQlKSkhIzskIjFzaFIicCJIKioqKiEjOzckJCIxbk1wUW5xJiopKSEjOyQiMTJzJVFGI1IqKioqISM7NyQkIjFlOkppI2VFJSopISM7JCIxbCc+UzdzJSoqKiohIzs3JCQiMVskcFFkSW8qKikhIzskIjEjbyZSJGVhJioqKiohIzs3JCQiMTlGYTNwclghKiEjOyQiMSp6cCxyPycqKioqISM7NyQkIjFPcVMiUSgzJTQqISM7JCIwd0tIJip5JyoqKiohIzo3JCQiMXRXKil5NjVZIiohIzskIjB1OWg9TSgqKioqISM6NyQkIjF0WCJIUUQkKT4qISM7JCIxRW0oXF8jeSoqKiohIzs3JCQiMShSemVuVGVDKiEjOyQiMXIreC4zIykqKioqISM7NyQkIjE0PE1vPUknSCohIzskIjFMdC0nKmYmKSoqKiohIzs3JCQiMDZBVzNZYk0qISM6JCIxWzAkKXlgKSkqKioqISM7NyQkIjFiMzxNdCMqKVIqISM7JCIxcDJaMUEiKioqKiohIzs3JCQiMT5SeWNwNlglKiEjOyQiMScqKj1WZ0oqKioqKiEjOzckJCIxUnplPHU7KVwqISM7JCIxeE9HcCpcKioqKiohIzs3JCQiMSRcKXBSdy5bJiohIzskIjEwNllLUScqKioqKiEjOzckJCIxWiNcKXBoVShmKiEjOyQiMSlmaklxdSoqKioqISM7NyQkIjFDWiUqKSlSJm9rKiEjOyQiMUUmMyMpNCQpKioqKiohIzs3JCQiMSNSeWNCbnNwKiEjOyQiMVc0IUhZKikqKioqKiEjOzckJCIxO0xtS1dxXSgqISM7JCIxSCVHLD0lKioqKioqISM7NyQkIjFSeGE0NnEqeiohIzskIjEkKSo0OiwoKioqKioqISM7NyQkIjFHYjVAcjFbKSohIzskIjBoKFwzKCkqKioqKiohIzo3JCQiMShHZDlmcCgqKikqISM7JCIxTlMxTCcqKioqKioqISM7NyQkIjBEXSteZjgmKiohIzokIjE7eVxlKioqKioqKiohIzs3JCQiIzUhIiIkIiM1ISIiLSUmQ09MT1JHNiclJFJHQkckIilDKWVxJSEiKSQiIiEhIiIkIignPiFcJiEiKS0lK19BVFRSSUJVVEVHNiMvJSdzb3VyY2VHJSxtYXRoZGVmYXVsdEctJSVWSUVXRzYkOyQiIiEhIiIkIiM1ISIiJShERUZBVUxURy0mJSZfQVhJU0c2IyIiIjYnLSUrX0dSSURMSU5FU0c2Jy0lJkNPTE9SRzYmJSRSR0JHJCIiISEiIiQiIiEhIiIkIiIhISIiLSUqTElORVNUWUxFRzYjIiIhLSUqVEhJQ0tORVNTRzYjIiIhLSUtVFJBTlNQQVJFTkNZRzYjJCIiISEiIi0lKV9WSVNJQkxFRzYjIiIhLSUmQ09MT1JHNiYlJFJHQkckIiIhISIiJCIiISEiIiQiIiEhIiItJSpMSU5FU1RZTEVHNiMiIiEtJSpUSElDS05FU1NHNiMiIiEtJS1UUkFOU1BBUkVOQ1lHNiMkIiIhISIiLSYlJl9BWElTRzYjIiIjNictJStfR1JJRExJTkVTRzYnLSUmQ09MT1JHNiYlJFJHQkckIiIhISIiJCIiISEiIiQiIiEhIiItJSpMSU5FU1RZTEVHNiMiIiEtJSpUSElDS05FU1NHNiMiIiEtJS1UUkFOU1BBUkVOQ1lHNiMkIiIhISIiLSUpX1ZJU0lCTEVHNiMiIiEtJSZDT0xPUkc2JiUkUkdCRyQiIiEhIiIkIiIhISIiJCIiISEiIi0lKkxJTkVTVFlMRUc2IyIiIS0lKlRISUNLTkVTU0c2IyIiIS0lLVRSQU5TUEFSRU5DWUc2IyQiIiEhIiItJStBWEVTTEFCRUxTRzYkLUkjbWlHNiMvSSttb2R1bGVuYW1lRzYiSSxUeXBlc2V0dGluZ0dJKF9zeXNsaWJHNiI2NVEjU3c2Ii8lJ2ZhbWlseUdRITYiLyUlc2l6ZUdRIzEwNiIvJSVib2xkR1EmZmFsc2U2Ii8lJ2l0YWxpY0dRJXRydWU2Ii8lKnVuZGVybGluZUdRJmZhbHNlNiIvJSpzdWJzY3JpcHRHUSZmYWxzZTYiLyUsc3VwZXJzY3JpcHRHUSZmYWxzZTYiLyUrZm9yZWdyb3VuZEdRKFswLDAsMF02Ii8lK2JhY2tncm91bmRHUS5bMjU1LDI1NSwyNTVdNiIvJSdvcGFxdWVHUSZmYWxzZTYiLyUrZXhlY3V0YWJsZUdRJmZhbHNlNiIvJSlyZWFkb25seUdRJmZhbHNlNiIvJSljb21wb3NlZEdRJmZhbHNlNiIvJSpjb252ZXJ0ZWRHUSZmYWxzZTYiLyUraW1zZWxlY3RlZEdRJmZhbHNlNiIvJSxwbGFjZWhvbGRlckdRJmZhbHNlNiIvJTZzZWxlY3Rpb24tcGxhY2Vob2xkZXJHUSZmYWxzZTYiLyUsbWF0aHZhcmlhbnRHUSdpdGFsaWM2IlEhNiItJSlfVklTSUJMRUc2IyIiIi0lJVJPT1RHNictJSlCT1VORFNfWEc2IyQiJCslISIiLSUpQk9VTkRTX1lHNiMkIiRJIiEiIi0lLUJPVU5EU19XSURUSEc2IyQiJT9OISIiLSUuQk9VTkRTX0hFSUdIVEc2IyQiJStCISIiLSUpQ0hJTERSRU5HNiItJStBTk5PVEFUSU9ORzYnLSUpQk9VTkRTX1hHNiMkIiQhUSEiIi0lKUJPVU5EU19ZRzYjJCIkPyIhIiItJS1CT1VORFNfV0lEVEhHNiMkIiVTTiEiIi0lLkJPVU5EU19IRUlHSFRHNiMkIiVTQiEiIi0lKUNISUxEUkVORzYiRzYi</Plot></Text-field>
</Output>
</Group>
<Group view="presentation" hide-input="false" hide-output="true" inline-output="false" labelreference="L315" drawlabel="true">
<Input>
<Text-field style="Text" layout="Normal"></Text-field>
</Input>
</Group></Presentation-Block><Presentation-Block>
<Group view="presentation" hide-input="false" hide-output="true" inline-output="false" labelreference="L325" drawlabel="true" redirect-target="L1122">
<Input>
<Text-field prompt="&gt; " style="Maple Input" layout="Normal"><Equation executable="true" style="2D Input" input-equation="" display="LUklbXJvd0c2Iy9JK21vZHVsZW5hbWVHNiJJLFR5cGVzZXR0aW5nR0koX3N5c2xpYkdGJzY5LUkjbWlHRiQ2JVElZGZ3MUYnLyUnaXRhbGljR1EldHJ1ZUYnLyUsbWF0aHZhcmlhbnRHUSdpdGFsaWNGJy1JI21vR0YkNi1RKiZjb2xvbmVxO0YnL0YzUSdub3JtYWxGJy8lJmZlbmNlR1EmZmFsc2VGJy8lKnNlcGFyYXRvckdGPS8lKXN0cmV0Y2h5R0Y9LyUqc3ltbWV0cmljR0Y9LyUobGFyZ2VvcEdGPS8lLm1vdmFibGVsaW1pdHNHRj0vJSdhY2NlbnRHRj0vJSdsc3BhY2VHUSwwLjI3Nzc3NzhlbUYnLyUncnNwYWNlR0ZMLUYsNiVRJWRpZmZGJ0YvRjItSShtZmVuY2VkR0YkNiQtRiM2Jy1GLDYlUSNmd0YnRi9GMi1GUzYkLUYjNiQtRiw2JVEjU3dGJ0YvRjJGOUY5LUY2Ni1RIixGJ0Y5RjsvRj9GMUZARkJGREZGRkgvRktRJjAuMGVtRicvRk5RLDAuMzMzMzMzM2VtRidGaG5GOUY5LUY2Ni1RIjtGJ0Y5RjtGXm9GQEZCRkRGRkZIRl9vRk0tRiw2JVElZGZ3MkYnRi9GMkY1Rk8tRlM2JC1GIzYpRldGWkZbb0Zobi1GNjYtUSIkRidGOUY7Rj5GQEZCRkRGRkZIRl9vL0ZORmBvLUkjbW5HRiQ2JFEiMkYnRjlGOUY5RmNvRitGNS1GLDYlUSh1bmFwcGx5RidGL0YyLUZTNiQtRiM2JkYrRltvRmhuRjlGOUZjb0Zmb0Y1RmVwLUZTNiQtRiM2JkZmb0Zbb0ZobkY5RjlGY28tRiM2JS1GLDYlUSVwbG90RidGL0YyLUZTNiQtRiM2Ki1GUzYmLUYjNilGV0ZaRltvRitGWi1GLDYjUSFGJ0Y5RjkvJSVvcGVuR1EiW0YnLyUmY2xvc2VHUSJdRidGW29GaG4tRjY2LVEiPUYnRjlGO0Y+RkBGQkZERkZGSEZKRk0tRmJwNiRRIjBGJ0Y5LUY2Ni1RIy4uRidGOUY7Rj5GQEZCRkRGRkZIL0ZLUSwwLjIyMjIyMjJlbUYnRmBwLUZicDYkUSIxRidGOUY5RjlGOUZdckY5">LUklbXJvd0c2Iy9JK21vZHVsZW5hbWVHNiJJLFR5cGVzZXR0aW5nR0koX3N5c2xpYkdGJzY4LUkjbWlHRiQ2JVElZGZ3MUYnLyUnaXRhbGljR1EldHJ1ZUYnLyUsbWF0aHZhcmlhbnRHUSdpdGFsaWNGJy1JI21vR0YkNi1RKiZjb2xvbmVxO0YnL0YzUSdub3JtYWxGJy8lJmZlbmNlR1EmZmFsc2VGJy8lKnNlcGFyYXRvckdGPS8lKXN0cmV0Y2h5R0Y9LyUqc3ltbWV0cmljR0Y9LyUobGFyZ2VvcEdGPS8lLm1vdmFibGVsaW1pdHNHRj0vJSdhY2NlbnRHRj0vJSdsc3BhY2VHUSwwLjI3Nzc3NzhlbUYnLyUncnNwYWNlR0ZMLUYsNiVRJWRpZmZGJ0YvRjItSShtZmVuY2VkR0YkNiQtRiM2Ji1GLDYlUSNmd0YnRi9GMi1GUzYkLUYjNiMtRiw2JVEjU3dGJ0YvRjJGOS1GNjYtUSIsRidGOUY7L0Y/RjFGQEZCRkRGRkZIL0ZLUSYwLjBlbUYnL0ZOUSwwLjMzMzMzMzNlbUYnRmhuRjktRjY2LVEiO0YnRjlGO0Zeb0ZARkJGREZGRkhGX29GTS1GLDYlUSVkZncyRidGL0YyRjVGTy1GUzYkLUYjNihGV0ZaRltvRmhuLUY2Ni1RIiRGJ0Y5RjtGPkZARkJGREZGRkhGX28vRk5GYG8tSSNtbkdGJDYkUSIyRidGOUY5RmNvRitGNS1GLDYlUSh1bmFwcGx5RidGL0YyLUZTNiQtRiM2JUYrRltvRmhuRjlGY29GZm9GNUZlcC1GUzYkLUYjNiVGZm9GW29GaG5GOUZjby1GIzYkLUYsNiVRJXBsb3RGJ0YvRjItRlM2JC1GIzYpLUZTNiYtRiM2KEZXRlpGW29GK0ZaLUYsNiNRIUYnRjkvJSVvcGVuR1EiW0YnLyUmY2xvc2VHUSJdRidGW29GaG4tRjY2LVEiPUYnRjlGO0Y+RkBGQkZERkZGSEZKRk0tRmJwNiRRIjBGJ0Y5LUY2Ni1RIy4uRidGOUY7Rj5GQEZCRkRGRkZIL0ZLUSwwLjIyMjIyMjJlbUYnRmBwLUZicDYkUSIxRidGOUY5Rl1y</Equation></Text-field>
</Input>
<Output>
<Text-field superscript="false" placeholder="false" executable="false" selection-placeholder="false" italic="false" size="12" bold="false" subscript="false" family="Times New Roman" opaque="false" underline="false" background="[255,255,255]" readonly="false" foreground="[0,0,0]" alignment="centred" firstindent="0" spacebelow="0" leftmargin="0" linespacing="0.0" initial="0" linebreak="space" rightmargin="0" bulletsuffix="" spaceabove="0" bullet="none" pagebreak-before="false"><Equation executable="false" style="2D Output" display="LUkjbWlHNiMvSSttb2R1bGVuYW1lRzYiSSxUeXBlc2V0dGluZ0dJKF9zeXNsaWJHRic2JVE1b3V0cHV0fnJlZGlyZWN0ZWQuLi5GJy8lJ2l0YWxpY0dRJXRydWVGJy8lLG1hdGh2YXJpYW50R1EnaXRhbGljRic=">LUkjbWlHNiMvSSttb2R1bGVuYW1lRzYiSSxUeXBlc2V0dGluZ0dJKF9zeXNsaWJHRic2JVE1b3V0cHV0fnJlZGlyZWN0ZWQuLi5GJy8lJ2l0YWxpY0dRJXRydWVGJy8lLG1hdGh2YXJpYW50R1EnaXRhbGljRic=</Equation></Text-field>
</Output>
</Group>
<Group view="presentation" hide-input="true" hide-output="false" inline-output="false" labelreference="L1122" drawlabel="true" redirect-source="L325">
<Input>
<Text-field prompt="&gt; " style="Maple Input" layout="Normal">%;</Text-field>
</Input>
<Output>
<Text-field style="2D Output" layout="Maple Output"><Equation executable="false" style="2D Output" display="LUklbXJvd0c2Iy9JK21vZHVsZW5hbWVHNiJJLFR5cGVzZXR0aW5nR0koX3N5c2xpYkdGJzYmLUkmbWZyYWNHRiQ2KC1GIzYpLUkjbW5HRiQ2JFEsMi44MDAwMDAwMDBGJy8lLG1hdGh2YXJpYW50R1Enbm9ybWFsRictSSNtb0dGJDYtUTEmSW52aXNpYmxlVGltZXM7RidGNC8lJmZlbmNlR1EmZmFsc2VGJy8lKnNlcGFyYXRvckdGPS8lKXN0cmV0Y2h5R0Y9LyUqc3ltbWV0cmljR0Y9LyUobGFyZ2VvcEdGPS8lLm1vdmFibGVsaW1pdHNHRj0vJSdhY2NlbnRHRj0vJSdsc3BhY2VHUSYwLjBlbUYnLyUncnNwYWNlR0ZMLUkjbWlHRiQ2JVEjU3dGJy8lJ2l0YWxpY0dRJXRydWVGJy9GNVEnaXRhbGljRicvJSdmYW1pbHlHUTBUaW1lc35OZXd+Um9tYW5GJy8lK2ZvcmVncm91bmRHUShbMCwwLDBdRicvJSlyZWFkb25seUdGPUY0LUYjNictRiM2Ji1GIzYmLUYxNiRRLDEuNDAwMDAwMDAwRidGNEY3LUklbXN1cEdGJDYlRk8tRjE2JFEiMkYnRjQvJTFzdXBlcnNjcmlwdHNoaWZ0R1EiMEYnRjQtRjg2LVEiK0YnRjRGO0Y+RkBGQkZERkZGSC9GS1EsMC4yMjIyMjIyZW1GJy9GTkZgcC1GIzYpLUYsNigtRjE2JFEiMUYnRjQtRjE2JFEjMjBGJ0Y0LyUubGluZXRoaWNrbmVzc0dGaHAvJStkZW5vbWFsaWduR1EnY2VudGVyRicvJSludW1hbGlnbkdGYHEvJSliZXZlbGxlZEdGPUY3LUYjNiQtRmRvNiUtSShtZmVuY2VkR0YkNiQtRiM2JkZmcC1GODYtUSgmbWludXM7RidGNEY7Rj5GQEZCRkRGRkZIRl9wRmFwRk9GNEY0LUYxNiRRIjNGJ0Y0RmlvRjRGWEZlbkZobkY0RjRGWEZlbkZobkY0RlxxRl5xRmFxRmNxRl5yLUYsNigtRiM2K0Zgb0Y3RmNvRjctRmpxNiQtRiM2Ji1GIzYmRjBGN0ZPRjRGXnItRiM2KS1GLDYoRmFyRmlwRlxxRl5xRmFxRmNxRjctRiM2JC1GZG82JUZpcUZmb0Zpb0Y0RlhGZW5GaG5GNEY0RjRGWEZlbkZobkY0LUYjNictRmRvNiUtRmpxNiRGXG9GNEZmb0Zpb0ZYRmVuRmhuRjRGXHFGXnFGYXFGY3FGNA==">LCYqKCQiKysrKytHISIqIiIiSSNTd0c2IkYnLCYqJiQiKysrKys5RiZGJylGKCIiI0YnRicqJiNGJyIjP0YnKSwmRidGJ0YoISIiIiIkRidGJ0Y1RicqKkYsRidGLkYnKUYqRi9GNSwmKiZGJEYnRihGJ0YnKiYjRjZGMkYnKUY0Ri9GJ0Y1RidGNQ==</Equation></Text-field>
</Output>
<Output>
<Text-field style="2D Output" layout="Maple Output"><Equation executable="false" style="2D Output" display="LUklbXJvd0c2Iy9JK21vZHVsZW5hbWVHNiJJLFR5cGVzZXR0aW5nR0koX3N5c2xpYkdGJzYqLUkmbWZyYWNHRiQ2KC1GIzYnLUkjbW5HRiQ2JFEsMi44MDAwMDAwMDBGJy8lLG1hdGh2YXJpYW50R1Enbm9ybWFsRicvJSdmYW1pbHlHUTBUaW1lc35OZXd+Um9tYW5GJy8lK2ZvcmVncm91bmRHUShbMCwwLDBdRicvJSlyZWFkb25seUdRJmZhbHNlRidGNC1GIzYnLUYjNiYtRiM2Ji1GMTYkUSwxLjQwMDAwMDAwMEYnRjQtSSNtb0dGJDYtUTEmSW52aXNpYmxlVGltZXM7RidGNC8lJmZlbmNlR0Y/LyUqc2VwYXJhdG9yR0Y/LyUpc3RyZXRjaHlHRj8vJSpzeW1tZXRyaWNHRj8vJShsYXJnZW9wR0Y/LyUubW92YWJsZWxpbWl0c0dGPy8lJ2FjY2VudEdGPy8lJ2xzcGFjZUdRJjAuMGVtRicvJSdyc3BhY2VHRmduLUklbXN1cEdGJDYlLUkjbWlHRiQ2JVEjU3dGJy8lJ2l0YWxpY0dRJXRydWVGJy9GNVEnaXRhbGljRictRjE2JFEiMkYnRjQvJTFzdXBlcnNjcmlwdHNoaWZ0R1EiMEYnRjQtRko2LVEiK0YnRjRGTUZPRlFGU0ZVRldGWS9GZm5RLDAuMjIyMjIyMmVtRicvRmluRmBwLUYjNiktRiw2KC1GMTYkUSIxRidGNC1GMTYkUSMyMEYnRjQvJS5saW5ldGhpY2tuZXNzR0ZocC8lK2Rlbm9tYWxpZ25HUSdjZW50ZXJGJy8lKW51bWFsaWduR0ZgcS8lKWJldmVsbGVkR0Y/RkktRiM2JC1GW282JS1JKG1mZW5jZWRHRiQ2JC1GIzYmRmZwLUZKNi1RKCZtaW51cztGJ0Y0Rk1GT0ZRRlNGVUZXRllGX3BGYXBGXW9GNEY0LUYxNiRRIjNGJ0Y0RmlvRjRGN0Y6Rj1GNEY0RjdGOkY9RjRGXHFGXnFGYXFGY3FGXnItRiw2KC1GIzYrLUYxNiRRLDUuNjAwMDAwMDAwRidGNEZJRl1vRkktRmpxNiQtRiM2Ji1GIzYmRjBGSUZdb0Y0Rl5yLUYjNiktRiw2KEZhckZpcEZccUZecUZhcUZjcUZJLUYjNiQtRltvNiVGaXFGZm9GaW9GNEY3RjpGPUY0RjRGNEY3RjpGPUY0LUYjNictRltvNiUtRmpxNiRGQkY0RmZvRmlvRjdGOkY9RjRGXHFGXnFGYXFGY3FGXHAtRiw2KC1GIzYrRjBGSUZqbkZJLUZbbzYlRltzRmZvRmlvRjdGOkY9RjQtRiM2Jy1GW282JUZddEZhckZpb0Y3RjpGPUY0RlxxRl5xRmFxRmNxRl5yLUYsNigtRiM2K0ZGRklGam5GSS1GanE2JC1GIzYmLUYxNiRRLDMuMTAwMDAwMDAwRidGNEZeci1GIzYpLUYsNihGYXItRjE2JFEjMTBGJ0Y0RlxxRl5xRmFxRmNxRkktRiM2JEZdb0Y0RjdGOkY9RjRGNEY0RjdGOkY9RjRGaXNGXHFGXnFGYXFGY3FGNA==">LCoqJiQiKysrKytHISIqIiIiLCYqJiQiKysrKys5RiZGJylJI1N3RzYiIiIjRidGJyomI0YnIiM/RicpLCZGJ0YnRi0hIiIiIiRGJ0YnRjVGJyoqJCIrKysrK2NGJkYnRi1GJylGKEYvRjUsJiomRiRGJ0YtRidGJyomI0Y2RjJGJylGNEYvRidGNUYnRjUqKkYkRidGLEYnKUYoRjZGNSlGO0YvRidGJyoqRipGJ0YsRidGOkY1LCYkIisrKysrSkYmRicqJiNGNiIjNUYnRi1GJ0Y1RidGNQ==</Equation></Text-field>
</Output>
<Output>
<Text-field style="2D Output" layout="Maple Output"><Equation executable="false" style="2D Output" display="LUklbXJvd0c2Iy9JK21vZHVsZW5hbWVHNiJJLFR5cGVzZXR0aW5nR0koX3N5c2xpYkdGJzYpLUkjbWlHRiQ2JVEjU3dGJy8lJ2l0YWxpY0dRJXRydWVGJy8lLG1hdGh2YXJpYW50R1EnaXRhbGljRictSSNtb0dGJDYtUSgmIzg1OTQ7RicvRjNRJ25vcm1hbEYnLyUmZmVuY2VHUSZmYWxzZUYnLyUqc2VwYXJhdG9yR0Y9LyUpc3RyZXRjaHlHRj0vJSpzeW1tZXRyaWNHRj0vJShsYXJnZW9wR0Y9LyUubW92YWJsZWxpbWl0c0dGPS8lJ2FjY2VudEdGPS8lJ2xzcGFjZUdRJjAuMGVtRicvJSdyc3BhY2VHRkwtRiM2Ji1JJm1mcmFjR0YkNigtRiM2KS1JI21uR0YkNiRRLDIuODAwMDAwMDAwRidGOS1GNjYtUTEmSW52aXNpYmxlVGltZXM7RidGOUY7Rj5GQEZCRkRGRkZIRkpGTUYrLyUnZmFtaWx5R1EwVGltZXN+TmV3flJvbWFuRicvJStmb3JlZ3JvdW5kR1EoWzAsMCwwXUYnLyUpcmVhZG9ubHlHRj1GOS1GIzYnLUYjNiYtRiM2Ji1GVzYkUSwxLjQwMDAwMDAwMEYnRjlGWi1JJW1zdXBHRiQ2JUYrLUZXNiRRIjJGJ0Y5LyUxc3VwZXJzY3JpcHRzaGlmdEdRIjBGJ0Y5LUY2Ni1RIitGJ0Y5RjtGPkZARkJGREZGRkgvRktRLDAuMjIyMjIyMmVtRicvRk5GZXAtRiM2KS1GUjYoLUZXNiRRIjFGJ0Y5LUZXNiRRIzIwRidGOS8lLmxpbmV0aGlja25lc3NHRl1xLyUrZGVub21hbGlnbkdRJ2NlbnRlckYnLyUpbnVtYWxpZ25HRmVxLyUpYmV2ZWxsZWRHRj1GWi1GIzYkLUZpbzYlLUkobWZlbmNlZEdGJDYkLUYjNiZGW3EtRjY2LVEoJm1pbnVzO0YnRjlGO0Y+RkBGQkZERkZGSEZkcEZmcEYrRjlGOS1GVzYkUSIzRidGOUZecEY5RmduRmpuRl1vRjlGOUZnbkZqbkZdb0Y5RmFxRmNxRmZxRmhxRmNyLUZSNigtRiM2K0Zlb0ZaRmhvRlotRl9yNiQtRiM2Ji1GIzYmRlZGWkYrRjlGY3ItRiM2KS1GUjYoRmZyRl5xRmFxRmNxRmZxRmhxRlotRiM2JC1GaW82JUZeckZbcEZecEY5RmduRmpuRl1vRjlGOUY5RmduRmpuRl1vRjktRiM2Jy1GaW82JS1GX3I2JEZhb0Y5RltwRl5wRmduRmpuRl1vRjlGYXFGY3FGZnFGaHFGOUZnbkZqbkZdb0Y5">Zio2I0kjU3dHNiJGJTYkSSlvcGVyYXRvckdGJUkmYXJyb3dHRiVGJSwmKigkIisrKysrRyEiKiIiIkYkRi4sJiomJCIrKysrKzlGLUYuKUYkIiIjRi5GLiomI0YuIiM/Ri4pLCZGLkYuRiQhIiIiIiRGLkYuRjpGLioqRjFGLkYzRi4pRi9GNEY6LCYqJkYrRi5GJEYuRi4qJiNGO0Y3Ri4pRjlGNEYuRjpGLkY6RiVGJUYl</Equation></Text-field>
</Output>
<Output>
<Text-field style="2D Output" layout="Maple Output"><Equation executable="false" style="2D Output" display="LUklbXJvd0c2Iy9JK21vZHVsZW5hbWVHNiJJLFR5cGVzZXR0aW5nR0koX3N5c2xpYkdGJzYpLUkjbWlHRiQ2JVEjU3dGJy8lJ2l0YWxpY0dRJXRydWVGJy8lLG1hdGh2YXJpYW50R1EnaXRhbGljRictSSNtb0dGJDYtUSgmIzg1OTQ7RicvRjNRJ25vcm1hbEYnLyUmZmVuY2VHUSZmYWxzZUYnLyUqc2VwYXJhdG9yR0Y9LyUpc3RyZXRjaHlHRj0vJSpzeW1tZXRyaWNHRj0vJShsYXJnZW9wR0Y9LyUubW92YWJsZWxpbWl0c0dGPS8lJ2FjY2VudEdGPS8lJ2xzcGFjZUdRJjAuMGVtRicvJSdyc3BhY2VHRkwtRiM2Ki1JJm1mcmFjR0YkNigtRiM2Jy1JI21uR0YkNiRRLDIuODAwMDAwMDAwRidGOS8lJ2ZhbWlseUdRMFRpbWVzfk5ld35Sb21hbkYnLyUrZm9yZWdyb3VuZEdRKFswLDAsMF1GJy8lKXJlYWRvbmx5R0Y9RjktRiM2Jy1GIzYmLUYjNiYtRlc2JFEsMS40MDAwMDAwMDBGJ0Y5LUY2Ni1RMSZJbnZpc2libGVUaW1lcztGJ0Y5RjtGPkZARkJGREZGRkhGSkZNLUklbXN1cEdGJDYlRistRlc2JFEiMkYnRjkvJTFzdXBlcnNjcmlwdHNoaWZ0R1EiMEYnRjktRjY2LVEiK0YnRjlGO0Y+RkBGQkZERkZGSC9GS1EsMC4yMjIyMjIyZW1GJy9GTkZlcC1GIzYpLUZSNigtRlc2JFEiMUYnRjktRlc2JFEjMjBGJ0Y5LyUubGluZXRoaWNrbmVzc0dGXXEvJStkZW5vbWFsaWduR1EnY2VudGVyRicvJSludW1hbGlnbkdGZXEvJSliZXZlbGxlZEdGPUZlby1GIzYkLUZpbzYlLUkobWZlbmNlZEdGJDYkLUYjNiZGW3EtRjY2LVEoJm1pbnVzO0YnRjlGO0Y+RkBGQkZERkZGSEZkcEZmcEYrRjlGOS1GVzYkUSIzRidGOUZecEY5RlpGZ25Gam5GOUY5RlpGZ25Gam5GOUZhcUZjcUZmcUZocUZjci1GUjYoLUYjNistRlc2JFEsNS42MDAwMDAwMDBGJ0Y5RmVvRitGZW8tRl9yNiQtRiM2Ji1GIzYmRlZGZW9GK0Y5RmNyLUYjNiktRlI2KEZmckZecUZhcUZjcUZmcUZocUZlby1GIzYkLUZpbzYlRl5yRltwRl5wRjlGWkZnbkZqbkY5RjlGOUZaRmduRmpuRjktRiM2Jy1GaW82JS1GX3I2JEZeb0Y5RltwRl5wRlpGZ25Gam5GOUZhcUZjcUZmcUZocUZhcC1GUjYoLUYjNitGVkZlb0Zob0Zlby1GaW82JUZgc0ZbcEZecEZaRmduRmpuRjktRiM2Jy1GaW82JUZidEZmckZecEZaRmduRmpuRjlGYXFGY3FGZnFGaHFGY3ItRlI2KC1GIzYrRmJvRmVvRmhvRmVvLUZfcjYkLUYjNiYtRlc2JFEsMy4xMDAwMDAwMDBGJ0Y5RmNyLUYjNiktRlI2KEZmci1GVzYkUSMxMEYnRjlGYXFGY3FGZnFGaHFGZW8tRiM2JEYrRjlGWkZnbkZqbkY5RjlGOUZaRmduRmpuRjlGXnRGYXFGY3FGZnFGaHFGOUZaRmduRmpuRjk=">Zio2I0kjU3dHNiJGJTYkSSlvcGVyYXRvckdGJUkmYXJyb3dHRiVGJSwqKiYkIisrKysrRyEiKiIiIiwmKiYkIisrKysrOUYtRi4pRiQiIiNGLkYuKiYjRi4iIz9GLiksJkYuRi5GJCEiIiIiJEYuRi5GOkYuKiokIisrKysrY0YtRi5GJEYuKUYvRjRGOiwmKiZGK0YuRiRGLkYuKiYjRjtGN0YuKUY5RjRGLkY6Ri5GOioqRitGLkYzRi4pRi9GO0Y6KUZARjRGLkYuKipGMUYuRjNGLkY/RjosJiQiKysrKytKRi1GLiomI0Y7IiM1Ri5GJEYuRjpGLkY6RiVGJUYl</Equation></Text-field>
</Output>
<Output>
<Text-field style="Maple Plot" layout="Maple Plot"><Plot height="400.0" type="two-dimensional" width="400.0" plot-scale="1.0" plot-xtrans="0.0" plot-ytrans="0.0" gridlinevisibility="1" legendvisibility="false">NistJSdDVVJWRVNHNiQ3ZHc3JCQiIiEhIiIkIiIhISIiNyQkIjFHYzdEXWdkXyEjPSQiMXRULi85MmR5ISM+NyQkIjFLaEFYIT5BJCkqISM9JCIxbHAiM287MHkjISM9NyQkIjEoUXhhNCZvKFwiISM8JCIxOjRsJCpmX0dsISM9NyQkIjIxMTdDW2ViLCMhIz0kIjImM1U+em9wJT4iISM9NyQkIjIlKW9Qdl1xNGAjISM9JCIyc0ZkJlxZPys+ISM9NyQkIjJQITM7S00jKTNJISM9JCIyUHk5L1NcSXEjISM9NyQkIjFLa0dkQ2guTiEjPCQiMSdHbzFiI0glbyQhIzw3JCQiMXNWKFsoUks6UyEjPCQiMV45MWxRLWRbISM8NyQkIjF5YzhGV1JEWCEjPCQiMTZDImVPRDo9JyEjPDckJCIyTmQ5SGVrKzAmISM9JCIwL082IVJsKnAoISM7NyQkIjFWJjM8TSU+N2IhIzwkIjEmW1suOng2OyohIzw3JCQiMXZbKFwqSFdLZyEjPCQiMkpld1slPnMkNCIhIzw3JCQiMClmPlJ5I1tiJyEjOyQiMkZ3ZS9sTFxHIiEjPDckJCIxMDM7S0NDZXEhIzwkIjI2SmBnJSp6LVsiISM8NyQkIjFqRmI1NlI6diEjPCQiMlU4LlM1K2htIiEjPDckJCIxUXdfMF4pKmUhKSEjPCQiMUtKcEZRPScqPSEjOzckJCIxbEloQTBbPiYpISM8JCIxYSw2YER0KDQjISM7NyQkIjFZIkhlO1leMCohIzwkIjJvIVJbIypHWVFCISM8NyQkIjFHYzdENUlIJiohIzwkIjIoeiMpKVIqeStjRCEjPDckJCIyI1F3XzBDJlwrIiEjPCQiMiUzUCM0SS8jKXojISM8NyQkIjJeKywtJSoqW2E1ISM8JCIyMk8jKilIKmU1LiQhIzw3JCQiMi0tLzM7eGg1IiEjPCQiMW0rInBaO15GJCEjOzckJCIyIjM7S2tAa2A2ISM8JCIyKGZndWleQSpcJCEjPDckJCIySGQ5SGVSWz8iISM8JCIxaCRvXilbJCpSUCEjOzckJCIyOUlnP0o+IWU3ISM8JCIyJ289VihcPHkpUiEjPDckJCIyYDE4RVU3VkkiISM8JCIxOytoUGQwLFUhIzs3JCQiMmpEXi1ENVZOIiEjPCQiMHVAJFxRKnpVJSEjOjckJCIyQFkjXCkqRydmUyIhIzwkIjJGMzheKGU1ZVkhIzw3JCQiMkJXKW9QXFxjOSEjPCQiMW5XVXBwUHlbISM7NyQkIjEpZj5SRyhRMDohIzskIjFKQyJSOHZrMyYhIzs3JCQiMkNZI1wpKlFuZjohIzwkIjBCOG1iKEg2YCEjOjckJCIyWCE0PU9HWDM7ISM8JCIxJzRqYUspUjJiISM7NyQkIjJjND5Rd00wbSIhIzwkIjFYNlxKOk01ZCEjOzckJCIyKHlkOkooR3hxIiEjPCQiMSdcS1EmeUwpKWUhIzs3JCQiMmIyOkk/QyRmPCEjPCQiMUElW1k+KVJ3ZyEjOzckJCIydV8wNl9yeSE9ISM8JCIxUVtwRVAwWmkhIzs3JCQiMik+UnljdWhlPSEjPCQiMXRrWHJvKik9ayEjOzckJCIyMDZBVykzQjM+ISM8JCIxVGskXFhrL2UnISM7NyQkIjIxOEVfYXIsJz4hIzwkIjFNa2lPMCZHdSchIzs3JCQiMXNWKFtkJz41PyEjOyQiMWVWLmY7IUcqbyEjOzckJCIyViNbJ0hSYTgxIyEjPCQiMU9vRidHRihScSEjOzckJCIyRVkjXClmKTM3QCEjPCQiMU9lW3NbO3pyISM7NyQkIjEzO0trITMoZUAhIzskIjFadTpsTCM+SSghIzs3JCQiMiRIZTtMI1JAQCMhIzwkIjAnZk1SKnBrVighIzo3JCQiMiUpb1B2cUcqZkEhIzwkIjFKPDFjRlRediEjOzckJCIyJXBReGFBKTNKIyEjPCQiMSUzMXdlUCZvdyEjOzckJCIyXy0wNUleJ2ZCISM8JCIxLikpZUNFZHZ4ISM7NyQkIjJFWydIZkkhUVQjISM8JCIxUXpCdylIKSkpeSEjOzckJCIyYTI6SV0lcGdDISM8JCIxaCFlT1xIQil6ISM7NyQkIjF3XzA2biJSXiMhIzskIjFCVl44Jz1OMykhIzs3JCQiMShSemUoSFVpRCEjOyQiMT4tblpwTnIiKSEjOzckJCIxakVgMTdbOkUhIzskIjFtIjQqM3AmR0UpISM7NyQkIjIvO0trW2g3bSMhIzwkIjBSeE1JQCJRJCkhIzo3JCQiMmEuMjkpKSpSOEYhIzwkIjEwRyQ+bWspPiUpISM7NyQkIjFEXClwKkh3akYhIzskIjEiPV1NXSQpXFwpISM7NyQkIjIlKnlkOkAkNDlHISM8JCIxTT4pNERja2MpISM7NyQkIjFmPE5xI1FVJ0chIzskIjEnMz9eN2JVaikhIzs3JCQiMU1vT3Q+VDdIISM7JCIxS3VIayhIanApISM7NyQkIjFgMDZBISpba0ghIzskIi84IWYrQC13KSEjOTckJCIxVCJHY0FBVCwkISM7JCIxSCwlKUdTOj0pKSEjOzckJCIyKHplPE4pZWoxJCEjPCQiMXZoVy0kZWgoKSkhIzs3JCQiMVYnR2RhWE82JCEjOyQiMW9ULCcpcDtFKikhIzs3JCQiMmxLbElAMWY7JCEjPCQiMTc1ZXkhMyl5KikhIzs3JCQiMVQiR2MjRydmQCQhIzskIjF3QjI7cXdFISohIzs3JCQiMXZcKiopZigqZUUkISM7JCIxRVomeVdGQjIqISM7NyQkIjEkZTtMbWEhPUwhIzskIjEncCxGVi13NiohIzs3JCQiMjI0PU9BJDRtTCEjPCQiMSZlSV0hUUpkIiohIzs3JCQiMCwtL0ciSDpNISM6JCIxckhFInAuaD4qISM7NyQkIjFCWCE0eTYncE0hIzskIjFCKEd1JT0kb0IqISM7NyQkIjE9T3NXWHo9TiEjOyQiMSdwVnU/LD5GKiEjOzckJCIyJEhlO0xKNHBOISM8JCIxSG1nTyd6Z0kqISM7NyQkIjIwMDU/XVgtaSQhIzwkIjE9UzsiPXYiUiQqISM7NyQkIjJNZDlIW2tzbSQhIzwkIjFHcTl5Kik9byQqISM7NyQkIjIkXClwUj4mUTxQISM8JCIxJHA+NzUveFIqISM7NyQkIjF0WCJIUUNydyQhIzskIjEsamdNQ2lEJSohIzs3JCQiMWQ4RmEpSC4jUSEjOyQiMSJcIXpKJ1tTWCohIzs3JCQiMVolKil5UCJHblEhIzskIjEqPmwieiNmeloqISM7NyQkIjFPc1cqb2A5I1IhIzskIjEkPWVjclpVXSohIzs3JCQiMkZnP1QtUy4oUiEjPCQiMSd5KjMoKlEkb18qISM7NyQkIjJaI1wpcFw1KD1TISM8JCIxUjVSNj48WyYqISM7NyQkIjI6T3NXSEMyMiUhIzwkIjBsbSI0LTBxJiohIzo3JCQiMkRZI1wpXFtINyUhIzwkIjFCRERfImY0ZiohIzs3JCQiMSdHZDl6ay88JSEjOyQiMWBMOUBxNTQnKiEjOzckJCIyJSlmPlIpXCM0QSUhIzwkIjFCMiZwNzR2aSohIzs3JCQiKSNwLEYlISIpJCIxMEYhRz9XWWsqISM7NyQkIjJQdVsoXC9iQlYhIzwkIjEuKT1EYVdCbSohIzs3JCQiMTQ9T3MrdXBWISM7JCIxT0VWMjQncG4qISM7NyQkIjFIZTtMMHpBVyEjOyQiMWNVQVZqKUhwKiEjOzckJCIxI1F3X3ZnRVolISM7JCIxbicqKVIzVnRxKiEjOzckJCIyYjhGYUdcP18lISM8JCIxNzMoKlxzIjRzKiEjOzckJCIxOEVfL3JaclghIzskIjFjKjMiPTAqUXQqISM7NyQkIjI5R2M3TiEqPWklISM8JCIxPC1dMDlfWSgqISM7NyQkIjExN0Nbdkt2WSEjOyQiMVpfRkApeSNmKCohIzs3JCQiMUdjN0RVS0NaISM7JCIxWzFab0JWcSgqISM7NyQkIjE8TW9PLXBzWiEjOyQiMSY+Jyl6JGYmNHkqISM7NyQkIjJiPE5xcSNSQ1shIzwkIjFDKSl6bGJwInoqISM7NyQkIjFUIkdjaSMpZihbISM7JCIxIypwIylvNSI+ISkqISM7NyQkIjIyLjE3ayhHQVwhIzwkIjFFJEg1anQxIikqISM7NyQkIjEleWM4RlJyKFwhIzskIjF2RF1kInowIykqISM7NyQkIjEnSGY9ZE9JLSYhIzskIjAzVFIrIVxHKSohIzo3JCQiMS0wNT8nPW4yJiEjOyQiMTN1dClbRXQkKSohIzs3JCQiMW5Mbk1IJno3JiEjOyQiMWF2aG8xT1gpKiEjOzckJCIxc1YoWzIqcHReISM7JCIxaStNdSY+QSYpKiEjOzckJCIwJilwUlJYXkEmISM6JCIxQCpvIjRWZmYpKiEjOzckJCIxO0xtS0YkcEYmISM7JCIxKVtEbiM9bm0pKiEjOzckJCIxemU8TlJaR2AhIzskIjA5U2Inb1F0KSohIzo3JCQiMD5Rd0FmaVAmISM6JCIxaVV4JnBLJHopKiEjOzckJCIxYjI6SSJRZFUmISM7JCIxMCUqUlMhPV8pKSohIzs3JCQiMVsmND5HNHBaJiEjOyQiMS5hUCc9RjUqKSohIzs3JCQiMXljOEZqInpfJiEjOyQiMV84PSdcXGwqKSohIzs3JCQiMW5OclVMUSFlJiEjOyQiMVJZPERLJz4hKiohIzs3JCQiMWxIZj1qZkVjISM7JCIxLG43THZeMSoqISM7NyQkIjEpZj5SPUAneWMhIzskIjFgKj01Rjo5IioqISM7NyQkIjE0PE1vJ2YzdCYhIzskIjFzM00jXCo0OyoqISM7NyQkIjEiPlF3Nyw3eSYhIzskIjEqSDczNi0vIyoqISM7NyQkIjEnUXhhKmYicCNlISM7JCIxLnk8WnM4QyoqISM7NyQkIjF1WyhcUnY3KWUhIzskIjFtYFJ6W1BHKiohIzs3JCQiMTxNb09cS0ZmISM7JCIxMzRCXSkpekoqKiEjOzckJCIxRV0rLDoqMylmISM7JCIwcCVlKSkpKWZOKiohIzo3JCQiMXVZJHApcElHZyEjOyQiMUxfXyFcMClRKiohIzs3JCQiMVwoXCoqR0guMychIzskIjFfb21lOTtVKiohIzs3JCQiMTtKaUNvJylIaCEjOyQiMU5bMyxpP1gqKiEjOzckJCIxSmhBWFNiIj0nISM7JCIxJSpbZ2NJQlsqKiEjOzckJCIxPlB1WyE+IUhpISM7JCIxPFRrNk4pMyYqKiEjOzckJCIxJG9PdFk7LUcnISM7JCIxVGs8KXk0TyYqKiEjOzckJCIxOENbJz4nUkxqISM7JCIxKlxVJipHLWomKiohIzs3JCQiMXheLjIkKm96aiEjOyQiMSUzayJcYmBlKiohIzs3JCQiMW1Mbk1yb0hrISM7JCIxWDgpMyJwJDMnKiohIzs3JCQiMXNYIkh5UjhbJyEjOyQiMSQ9YTklKik0aioqISM7NyQkIjFgMDZBPSg9YCchIzskIjF2YjwmRy5fJyoqISM7NyQkIjEzPE1vVHchZSchIzskIjFGTVFaOjluKiohIzs3JCQiMXRYIkh5XV1qJyEjOyQiMCRmVmJmPXAqKiEjOjckJCIxOklnPyhIUW8nISM7JCIxKm8sRl5JNCgqKiEjOzckJCIxMTdDWzsiZnQnISM7JCIxMlJcUTRxcyoqISM7NyQkIjEqKXlkOmM1JHknISM7JCIxLTo5UWtBdSoqISM7NyQkIjEmPVB1MyxaJG8hIzskIi9eaWJBImUoKiohIzk3JCQiMVJ3XzAlW0spbyEjOyQiMTpndVwmSHMoKiohIzs3JCQiMC4xN00lKlIkcCEjOiQiMSdbYy8nb2p5KiohIzs3JCQiMUBVJSlveGckKXAhIzskIjFAYHJSRSUqeioqISM7NyQkIjFVI1snSCVbYi4oISM7JCIxZjoxcydRNykqKiEjOzckJCIxJFsnSGZNZCYzKCEjOyQiMT5KRSNHQEMpKiohIzs3JCQiMU1wUXg3dE9yISM7JCIxel8yZHFjJCkqKiEjOzckJCIxdFgiSFtsdT0oISM7JCIxZDc2VEVrJSkqKiEjOzckJCIxPVB1W1wzTXMhIzskIjBrWUgtIWUmKSoqISM6NyQkIjFSemU8aF4oRyghIzskIjFca18tcWYnKSoqISM7NyQkIi8pZj5mMGBMKCEjOSQiMVFrOWpwWCgpKiohIzs3JCQiMClmPlIiZmlRKCEjOiQiMF55UGNDJCkpKiohIzo3JCQiMU9yVSY9R11WKCEjOyQiME1BSFQ0IiopKiohIzo3JCQiMSNmPVAlKnoiKlsoISM7JCIxJT56VzNKKiopKiohIzs3JCQiMSY9UHVRcmdgKCEjOyQiMV5aRGhAZyEqKiohIzs3JCQiMShReGFmJEgqZSghIzskIjFmQyU9XD84KioqISM7NyQkIjEyOklnKSp6UHchIzskIjF3ZSQ+JW8kPioqKiEjOzckJCIxdFomNDRlM3AoISM7JCIxZCVmOzpyRCoqKiEjOzckJCIxc1UmM1BRbXQoISM7JCIxVWVuJlsnMyQqKiohIzs3JCQiMVgiSGV3dygpeSghIzskIjE9OGIyIVJPKioqISM7NyQkIjFPcVMiKSlSIlJ5ISM7JCIxT281YyZSVCoqKiEjOzckJCIvKnpmNHElKil5ISM5JCIxTm9GJnkzWSoqKiEjOzckJCIxcFF4YV5oUnohIzskIjE+M09acC8mKioqISM7NyQkIjFZKil5ZCkpeSgpeiEjOyQiMWk3STU7VyYqKiohIzs3JCQiMWtFYDFmJylSISkhIzskIjF5Z1ojcFNlKioqISM7NyQkIjFeLTA1IipcKjMpISM7JCIxSFlBJ3AmPicqKiohIzs3JCQiMCp6Zj5kdFQiKSEjOiQiMU1KKXklUmEnKioqISM7NyQkIjFhMjpJQy0qPSkhIzskIjFeaDJxeSRvKioqISM7NyQkIjFQdVsoNCRHVCMpISM7JCIxMkw1SS45KCoqKiEjOzckJCIxXy0wNShSOEgpISM7JCIwMkIxNzR1KioqISM6NyQkIjEnMzxNW3U3TSkhIzskIjFcQnRNemwoKioqISM7NyQkIjEkcFF4YUpNUikhIzskIjFLNilwSSkqeSoqKiEjOzckJCIxLC0vMyxaVCUpISM7JCIxeShSTipINSkqKiohIzs3JCQiMUBUI1s7bzFcKSEjOyQiMUZsaTFwSCkqKiohIzs3JCQiMUxtS2wnKSlcYSkhIzskIjF1bTBkTlwpKioqISM7NyQkIjFIZDlIOTwlZikhIzskIjEvQik0cWMnKSoqKiEjOzckJCIwJXplPCtaVycpISM6JCIxNiVRRHU0KSkqKiohIzs3JCQiMWhAVidRQWNwKSEjOyQiMVFmQSUqPSYqKSoqKiEjOzckJCIxJW9PdE9URXUpISM7JCIxOjZ0ZzcyKioqKiEjOzckJCIwJz5SeT93I3opISM6JCIxMUMiPUgoPSoqKiohIzs3JCQiMSVvT3RFLEQlKSkhIzskIjFzaFIicCJIKioqKiEjOzckJCIxbk1wUW5xJiopKSEjOyQiMTJzJVFGI1IqKioqISM7NyQkIjFlOkppI2VFJSopISM7JCIxbCc+UzdzJSoqKiohIzs3JCQiMVskcFFkSW8qKikhIzskIjEjbyZSJGVhJioqKiohIzs3JCQiMTlGYTNwclghKiEjOyQiMSp6cCxyPycqKioqISM7NyQkIjFPcVMiUSgzJTQqISM7JCIwd0tIJip5JyoqKiohIzo3JCQiMXRXKil5NjVZIiohIzskIjB1OWg9TSgqKioqISM6NyQkIjF0WCJIUUQkKT4qISM7JCIxRW0oXF8jeSoqKiohIzs3JCQiMShSemVuVGVDKiEjOyQiMXIreC4zIykqKioqISM7NyQkIjE0PE1vPUknSCohIzskIjFMdC0nKmYmKSoqKiohIzs3JCQiMDZBVzNZYk0qISM6JCIxWzAkKXlgKSkqKioqISM7NyQkIjFiMzxNdCMqKVIqISM7JCIxcDJaMUEiKioqKiohIzs3JCQiMT5SeWNwNlglKiEjOyQiMScqKj1WZ0oqKioqKiEjOzckJCIxUnplPHU7KVwqISM7JCIxeE9HcCpcKioqKiohIzs3JCQiMSRcKXBSdy5bJiohIzskIjEwNllLUScqKioqKiEjOzckJCIxWiNcKXBoVShmKiEjOyQiMSlmaklxdSoqKioqISM7NyQkIjFDWiUqKSlSJm9rKiEjOyQiMUUmMyMpNCQpKioqKiohIzs3JCQiMSNSeWNCbnNwKiEjOyQiMVc0IUhZKikqKioqKiEjOzckJCIxO0xtS1dxXSgqISM7JCIxSCVHLD0lKioqKioqISM7NyQkIjFSeGE0NnEqeiohIzskIjEkKSo0OiwoKioqKioqISM7NyQkIjFHYjVAcjFbKSohIzskIjBoKFwzKCkqKioqKiohIzo3JCQiMShHZDlmcCgqKikqISM7JCIxTlMxTCcqKioqKioqISM7NyQkIjBEXSteZjgmKiohIzokIjE7eVxlKioqKioqKiohIzs3JCQiIzUhIiIkIiM1ISIiLSUmQ09MT1JHNiclJFJHQkckIilDKWVxJSEiKSQiIiEhIiIkIignPiFcJiEiKS0lK19BVFRSSUJVVEVHNiMvJSdzb3VyY2VHJSxtYXRoZGVmYXVsdEctJSdDVVJWRVNHNiQ3XHg3JCQiIiEhIiIkIiIhISIiNyQkIjFHYzdEXWdkXyEjPSQiMVQoMzpLcCwsJCEjOzckJCIxS2hBWCE+QSQpKiEjPSQiMXI6RFBBQENkISM7NyQkIjEoUXhhNCZvKFwiISM8JCIxVWYwdll4ZSkpISM7NyQkIjIxMTdDW2ViLCMhIz0kIjJESSI0PEpYMjchIzs3JCQiMiUpb1B2XXE0YCMhIz0kIjJFQDtPTy8vYCIhIzs3JCQiMlAhMztLTSMpM0khIz0kIjJzQiJbcSZHJkg9ISM7NyQkIjFLa0dkQ2guTiEjPCQiMmtQXzlMdmY4IyEjOzckJCIxc1YoWyhSSzpTISM8JCIxOnQieWB0aFcjISM6NyQkIjF5YzhGV1JEWCEjPCQiMiUpKil6MyQ+R1hGISM7NyQkIjJOZDlIZWsrMCYhIz0kIjExJHkkUVwzUkkhIzo3JCQiMVYmMzxNJT43YiEjPCQiMkZEITNJV24kRyQhIzs3JCQiMXZbKFwqSFdLZyEjPCQiMmIyVkhuQzBhJCEjOzckJCIwKWY+UnkjW2InISM7JCIxN3ApcEg9angkISM6NyQkIjEwMztLQ0NlcSEjPCQiMmQ1S0NPXzEpUiEjOzckJCIxakZiNTZSOnYhIzwkIjEieS8kZWpeWFQhIzo3JCQiMVF3XzBeKSplISkhIzwkIjFIbDwjUWhbSiUhIzo3JCQiMWxJaEEwWz4mKSEjPCQiMmJaZGgkUjhOVyEjOzckJCIxWSJIZTtZXjAqISM8JCIyRCZ5aSNHUSJbWCEjOzckJCIxR2M3RDVJSCYqISM8JCIxeiU+a0Z4VWklISM6NyQkIjIjUXdfMEMmXCsiISM8JCIxMiVbYmZqRW8lISM6NyQkIjI7S2tHPEAoSDUhIzwkIjFZKVsneT5dLFohIzo3JCQiMl4rLC0lKipbYTUhIzwkIjFzOjYzbHU5WiEjOjckJCIxZjxOWDxUbjUhIzskIjJ2KipIKDRyWz5aISM7NyQkIjJGXi0wYkwuMyIhIzwkIjFXOi4pKTN4QVohIzo3JCQiMmxFYGNOYks0IiEjPCQiMSJwenBHQVlzJSEjOjckJCIyLS0vMzt4aDUiISM8JCIxOEleKWZtXXMlISM6NyQkIjJzVCRvNk0vPTYhIzwkIjEzMmN5dkRDWiEjOjckJCIyVCJHY2knNCpINiEjPCQiMXJSMipvL0JzJSEjOjckJCIyN0BVTSJmeFQ2ISM8JCIxTkg+WiJIIz5aISM6NyQkIjIiMztLa0BrYDYhIzwkIjFEIT4saF9dciUhIzo3JCQiMjA0PU8oM0N6NiEjPCQiMWhpSi95Ui1aISM6NyQkIjJIZDlIZVJbPyIhIzwkIjFEKHokXCNcXG8lISM6NyQkIjI5SWc/Sj4hZTchIzwkIjFuRyJRSiZSTVkhIzo3JCQiMmAxOEVVN1ZJIiEjPCQiMSxCOFldLndYISM6NyQkIjJqRF4tRDVWTiIhIzwkIjFlRW9AKEcoKlwlISM6NyQkIjJAWSNcKSpHJ2ZTIiEjPCQiMVVYYDI4RjNXISM6NyQkIjJCVylvUFxcYzkhIzwkIjFpJDNOQDMjM1YhIzo3JCQiMSlmPlJHKFEwOiEjOyQiMCgzKnBQZkk/JSEjOTckJCIyQ1kjXCkqUW5mOiEjPCQiMW5ZTlEoPSZ5UyEjOjckJCIyWCE0PU9HWDM7ISM8JCIxMWEtOHQ2aFIhIzo3JCQiMmM0PlF3TTBtIiEjPCQiMU1yZzY0XEpRISM6NyQkIjIoeWQ6SihHeHEiISM8JCIyMGZDJWY+TjZQISM7NyQkIjJiMjpJP0MkZjwhIzwkIjJGci5TbkUjeU4hIzs3JCQiMnVfMDZfcnkhPSEjPCQiMm9rQjx5L0FYJCEjOzckJCIyKT5SeWN1aGU9ISM8JCIyWT0xcjhqMEskISM7NyQkIjIwNkFXKTNCMz4hIzwkIjE0WSh5cSlvIz4kISM6NyQkIjIxOEVfYXIsJz4hIzwkIjA0WFA6JlFnSSEjOTckJCIxc1YoW2QnPjU/ISM7JCIyKDQsQzstL05IISM7NyQkIjJWI1snSFJhODEjISM8JCIyd1psNXZYJTRHISM7NyQkIjJFWSNcKWYpMzdAISM8JCIwaXEhKW9qeW8jISM5NyQkIjEzO0trITMoZUAhIzskIjEnW3J3WD0hekQhIzo3JCQiMiRIZTtMI1JAQCMhIzwkIjJZRSJ5RFchelgjISM7NyQkIjIlKW9QdnFHKmZBISM8JCIyJD1DMV1ALmBCISM7NyQkIjIlcFF4YUEpM0ojISM8JCIyTSIqbykqKkgkXEMjISM7NyQkIjJfLTA1SV4nZkIhIzwkIjJNUSQqbytOXjkjISM7NyQkIjJFWydIZkkhUVQjISM8JCIxOkZyYCFwJlE/ISM6NyQkIjJhMjpJXSVwZ0MhIzwkIjInUW1CP3chKlw+ISM7NyQkIjF3XzA2biJSXiMhIzskIjJieGZlaz9MJj0hIzs3JCQiMShSemUoSFVpRCEjOyQiMic0UTBGWyoqbzwhIzs3JCQiMWpFYDE3WzpFISM7JCIyRCJbZkEnSDJvIiEjOzckJCIyLztLa1toN20jISM8JCIyL0dpWkxSeWciISM7NyQkIjJhLjI5KSkqUjhGISM8JCIyI1xVX0cuVUc6ISM7NyQkIjFEXClwKkh3akYhIzskIjJmT0g9JClRX1giISM7NyQkIjIlKnlkOkAkNDlHISM8JCIyKls/ZSQ+a2FRIiEjOzckJCIxZjxOcSNRVSdHISM7JCIxZiozI29HPD44ISM6NyQkIjFNb090PlQ3SCEjOyQiMjFgQStFOCVlNyEjOzckJCIxYDA2QSEqW2tIISM7JCIycl49KG9LJGU+IiEjOzckJCIxVCJHY0FBVCwkISM7JCIxVVh3JSk9MlI2ISM6NyQkIjIoemU8TillajEkISM8JCIxKSlRJT5EVkEzIiEjOjckJCIxVidHZGFYTzYkISM7JCIyQUlXKW9bRUw1ISM7NyQkIjJsS2xJQDFmOyQhIzwkIjF1K1FYdVI8KSohIzs3JCQiMVQiR2MjRydmQCQhIzskIjFBJWYmXExRWyQqISM7NyQkIjF2XCoqKWYoKmVFJCEjOyQiMSRHY3EmKilILiopISM7NyQkIjEkZTtMbWEhPUwhIzskIjE6TnBEdGNoJSkhIzs3JCQiMjI0PU9BJDRtTCEjPCQiMCJbaCE+bVkyKSEjOjckJCIwLC0vRyJIOk0hIzokIjFjMDkoKkdKKHAoISM7NyQkIjFCWCE0eTYncE0hIzskIjElPl1gSyp5LHQhIzs3JCQiMT1Pc1dYej1OISM7JCIwJ2UjeiZvJT0ncCEjOjckJCIyJEhlO0xKNHBOISM8JCIxJyoqW1IkWzpKbSEjOzckJCIyMDA1P11YLWkkISM8JCIxVUVOJkdvOkonISM7NyQkIjJNZDlIW2tzbSQhIzwkIjBSVkxIVz4uJyEjOjckJCIyJFwpcFI+JlE8UCEjPCQiMXJIcGUjXCFbZCEjOzckJCIxdFgiSFFDcnckISM7JCIxX09uNF8xIVsmISM7NyQkIjFkOEZhKUguI1EhIzskIjEmXGFSSSp5Ml8hIzs3JCQiMVolKil5UCJHblEhIzskIjF4RSpvWFYjelwhIzs3JCQiMU9zVypvYDkjUiEjOyQiMkw3J3AoNClcR1ohIzw3JCQiMkZnP1QtUy4oUiEjPCQiMVJuZHhgXzhYISM7NyQkIjJaI1wpcFw1KD1TISM8JCIxQVp3b3AkM0olISM7NyQkIjI6T3NXSEMyMiUhIzwkIjFwQlY9clYuVCEjOzckJCIyRFkjXClcW0g3JSEjPCQiMWIoeUtYTmMhUiEjOzckJCIxJ0dkOXprLzwlISM7JCIxa3RuY2FHTVAhIzs3JCQiMiUpZj5SKVwjNEElISM8JCIyeGNxXU9iM2MkISM8NyQkIikjcCxGJSEiKSQiMTNbIVtUZycqUiQhIzs3JCQiMlB1WyhcL2JCViEjPCQiMS46RClcW01CJCEjOzckJCIxND1Pcyt1cFYhIzskIjFfXTwrdlUnNCQhIzs3JCQiMUhlO0wwekFXISM7JCIxTyYqW0t3VllIISM7NyQkIjEjUXdfdmdFWiUhIzskIjFhXWkxI3lBIkchIzs3JCQiMmI4RmFHXD9fJSEjPCQiMldNLywpUmgmbyMhIzw3JCQiMThFXy9yWnJYISM7JCIyd3EpNF0kPlpjIyEjPDckJCIyOUdjN04hKj1pJSEjPCQiMnhHb2t3anJXIyEjPDckJCIxMTdDW3ZLdlkhIzskIjIwJVJvUVFkR0IhIzw3JCQiMUdjN0RVS0NaISM7JCIyY0s8VFUwXUEjISM8NyQkIjE8TW9PLXBzWiEjOyQiMikpNFdIMnh0NyMhIzw3JCQiMmI8TnFxI1JDWyEjPCQiMmAhKSpmVXkjeS0jISM8NyQkIjFUIkdjaSMpZihbISM7JCIyJ3AjKVInWzJLJD4hIzw3JCQiMjIuMTdrKEdBXCEjPCQiMidSaHRYRzRfPSEjPDckJCIxJXljOEZScihcISM7JCIyQTJBIltAV2c8ISM8NyQkIjEnSGY9ZE9JLSYhIzskIjJNTmdPUnRzbyIhIzw3JCQiMS0wNT8nPW4yJiEjOyQiMjAhUjxtN2MwOyEjPDckJCIxbkxuTUgmejcmISM7JCIyTEhrMy12N2AiISM8NyQkIjFzVihbMipwdF4hIzskIjIpWytyekUmeVkiISM8NyQkIjAmKXBSUlheQSYhIzokIjJlZUo6Q1snKlIiISM8NyQkIjE7TG1LRiRwRiYhIzskIjJlWllVUXFUTCIhIzw3JCQiMXplPE5SWkdgISM7JCIyUVB1X0M6P0YiISM8NyQkIjA+UXdBZmlQJiEjOiQiMjRwaVdhWHBAIiEjPDckJCIxYjI6SSJRZFUmISM7JCIyPCFlInBsJVJpNiEjPDckJCIxWyY0Pkc0cFomISM7JCIyd143MFEqXDM2ISM8NyQkIjF5YzhGaiJ6XyYhIzskIjEqPnhXKnk/ZDUhIzs3JCQiMW5OclVMUSFlJiEjOyQiMlIyLSQpPWZvKyIhIzw3JCQiMWxIZj1qZkVjISM7JCIxKlxuRXlNV2sqISM8NyQkIjEpZj5SPUAneWMhIzskIjBPY0I2eHY9KiEjOzckJCIxNDxNbydmM3QmISM7JCIxPmdOKnpHKVwoKSEjPDckJCIxIj5RdzcsN3kmISM7JCIxI3pJKT1lJHBNKSEjPDckJCIxJ1F4YSpmInAjZSEjOyQiMT02bztaWScqeiEjPDckJCIxdVsoXFJ2NyllISM7JCIxWyE9I2ZRI3pmKCEjPDckJCIxPE1vT1xLRmYhIzskIjF2bnYzdzR2cyEjPDckJCIxRV0rLDoqMylmISM7JCIwW2ZzJlEmZSJwISM7NyQkIjF1WSRwKXBJR2chIzskIjFpYlRKeSM9aCchIzw3JCQiMVwoXCoqR0guMychIzskIjAtRHgiUW0jSCchIzs3JCQiMTtKaUNvJylIaCEjOyQiMTpLcU8yOC1nISM8NyQkIjFKaEFYU2IiPSchIzskIjJFbTp3OyJHN2QhIz03JCQiMT5QdVshPiFIaSEjOyQiMkVuaW4kNGFkYSEjPTckJCIxJG9PdFk7LUcnISM7JCIxKT5YYVspXCU+JiEjPDckJCIxOENbJz4nUkxqISM7JCIxdUk4ViMqZUxcISM8NyQkIjF4Xi4yJCpvemohIzskIjE+dDxleUI7WiEjPDckJCIxbUxuTXJvSGshIzskIjJsP1MiZlxFIlwlISM9NyQkIjFzWCJIeVI4WychIzskIjJFIylvIz4nWyFwVSEjPTckJCIxYDA2QT0oPWAnISM7JCIxYVdhSXpDaFMhIzw3JCQiMTM8TW9UdyFlJyEjOyQiMVlAM3U5JClvUSEjPDckJCIxdFgiSHldXWonISM7JCIyOmBmT0IxWm0kISM9NyQkIjE6SWc/KEhRbychIzskIjEkKnlzOGtZKlskISM8NyQkIjExN0NbOyJmdCchIzskIjFQQCYzbkYwSiQhIzw3JCQiMSopeWQ6YzUkeSchIzskIjEqNE0kKT1pYDokISM8NyQkIjEmPVB1MyxaJG8hIzskIjJ5SiYzZ2cqSCpIISM9NyQkIjFSd18wJVtLKW8hIzskIjJPbmRPUXFvJUchIz03JCQiMC4xN00lKlIkcCEjOiQiMkdUYyc+bXMrRiEjPTckJCIxQFUlKW94ZyQpcCEjOyQiMidlSmJAYTRrRCEjPTckJCIxVSNbJ0glW2IuKCEjOyQiMmVeajRTKFJGQyEjPTckJCIxJFsnSGZNZCYzKCEjOyQiMiV5NVM+bmgsQiEjPTckJCIxTXBReDd0T3IhIzskIi8xdmgnKXB5QCEjOjckJCIxdFgiSFtsdT0oISM7JCIxNFZHcU1FaT8hIzw3JCQiMT1QdVtcM01zISM7JCIyRlcsM0Z1KWY+ISM9NyQkIjFSemU8aF4oRyghIzskIjJXQkc6Z0F4JT0hIz03JCQiLylmPmYwYEwoISM5JCIyYVtEbHBFPnYiISM9NyQkIjApZj5SImZpUSghIzokIjEuVD0oNCpHYTshIzw3JCQiMU9yVSY9R11WKCEjOyQiMk9YX2I1OV1jIiEjPTckJCIxI2Y9UCUqeiIqWyghIzskIjJ0YCZRPEtacTkhIz03JCQiMSY9UHVRcmdgKCEjOyQiMjtyImUmR11CUiIhIz03JCQiMShReGFmJEgqZSghIzskIjF0Mlo5V3IyOCEjPDckJCIxMjpJZykqelB3ISM7JCIyOVo4MVBsVEIiISM9NyQkIjF0WiY0NGUzcCghIzskIjIuKTQ9dipwdToiISM9NyQkIjFzVSYzUFFtdCghIzskIjIxLFcxVUNWNCIhIz03JCQiMVgiSGV3dygpeSghIzskIjIwIltaLCtwRDUhIz03JCQiMU9xUyIpKVIiUnkhIzskIjFhaywsanpEJyohIz03JCQiLyp6ZjRxJSopeSEjOSQiMXRtOkF2N0QhKiEjPTckJCIxcFF4YV5oUnohIzskIjE8K3MnKm9LYiUpISM9NyQkIjFZKil5ZCkpeSgpeiEjOyQiMSdcJkgsPiJRJHohIz03JCQiMWtFYDFmJylSISkhIzskIjFuLzNyVVcoUighIz03JCQiMV4tMDUiKlwqMykhIzskIjE6JlxsI0dxNnAhIz03JCQiMCp6Zj5kdFQiKSEjOiQiMTEyZy1XQkVrISM9NyQkIjFhMjpJQy0qPSkhIzskIjFYcCIpR1lsM2chIz03JCQiMVB1Wyg0JEdUIykhIzskIjFycmwzblFxYiEjPTckJCIxXy0wNShSOEgpISM7JCIxTVojPj8nZXNeISM9NyQkIjEnMzxNW3U3TSkhIzskIi9fcW9yTCd6JSEjOzckJCIxJHBReGFKTVIpISM7JCIyOk10aGZGV1UlISM+NyQkIjEsLS8zLFpUJSkhIzskIjJsRSh6Oz0/K1QhIz43JCQiMUBUI1s7bzFcKSEjOyQiMjg+dU9iXWN5JCEjPjckJCIxTG1LbCcpKVxhKSEjOyQiMSxGWHpPNmVNISM9NyQkIjFIZDlIOTwlZikhIzskIjFcaGFnTnV5SiEjPTckJCIwJXplPCtaVycpISM6JCIxTFRCOylmIzRIISM9NyQkIjFoQFYnUUFjcCkhIzskIjElR28/WXY4bCMhIz03JCQiMSVvT3RPVEV1KSEjOyQiMkJBW0RvbCJHQyEjPjckJCIwJz5SeT93I3opISM6JCIyT1FLZ1NvVT8jISM+NyQkIjElb090RSxEJSkpISM7JCIyY3FMXzpiZSo+ISM+NyQkIjFuTXBRbnEmKikpISM7JCIyLTdhI1toXih5IiEjPjckJCIxZTpKaSNlRSUqKSEjOyQiMnQnNCQ9SzxkaCIhIz43JCQiMVskcFFkSW8qKikhIzskIjFvc1RXMSk0ViIhIz03JCQiMTlGYTNwclghKiEjOyQiMmkxUV1zJD53NyEjPjckJCIxT3FTIlEoMyU0KiEjOyQiMmZGXCpwOnVMNiEjPjckJCIxdFcqKXk2NVkiKiEjOyQiMUNVMSJvRyk+KiohIz43JCQiMXRYIkhRRCQpPiohIzskIjFKXFJWJFs0aCkhIz43JCQiMShSemVuVGVDKiEjOyQiMVFGLGJ2ImVeKCEjPjckJCIxNDxNbz1JJ0gqISM7JCIwPnUvaiIpKVtrISM9NyQkIjA2QVczWWJNKiEjOiQiMTRlU2R5VipcJiEjPjckJCIxYjM8TXQjKilSKiEjOyQiMmNgNCJlJz0nb1ghIz83JCQiMT5SeWNwNlglKiEjOyQiMicpUmpKVFdFJVEhIz83JCQiMVJ6ZTx1OylcKiEjOyQiMUgnNEpjOGk0JCEjPjckJCIxJFwpcFJ3LlsmKiEjOyQiMShwRjtWXWtaIyEjPjckJCIxWiNcKXBoVShmKiEjOyQiMkVNQWhMXnkkPiEjPzckJCIxQ1olKikpUiZvayohIzskIjF3JCozTXYmM1oiISM+NyQkIjEjUnljQm5zcCohIzskIjJLU1IiZSFIZjEiISM/NyQkIjE7TG1LV3FdKCohIzskIjFVO2oqSFxINyghIz83JCQiMVJ4YTQ2cSp6KiEjOyQiMUZfWigpZS5QWCEjPzckJCIxR2I1QHIxWykqISM7JCIyLSdHbiY+c2pkIyEjQDckJCIxKEdkOWZwKCoqKSohIzskIjJPYDchXC5wMDYhI0A3JCQiMERdK15mOCYqKiEjOiQiMXl6bGc7Mm9EISNANyQkIiM1ISIiJCIiISEiIi0lJkNPTE9SRzYnJSRSR0JHJCIiISEiIiQiKCc+IVwmISIpJCIpQyllcSUhIiktJStfQVRUUklCVVRFRzYjLyUnc291cmNlRyUsbWF0aGRlZmF1bHRHLSUlVklFV0c2JDskIiIhISIiJCIjNSEiIiUoREVGQVVMVEctJiUmX0FYSVNHNiMiIiI2Jy0lK19HUklETElORVNHNictJSZDT0xPUkc2JiUkUkdCRyQiIiEhIiIkIiIhISIiJCIiISEiIi0lKkxJTkVTVFlMRUc2IyIiIS0lKlRISUNLTkVTU0c2IyIiIS0lLVRSQU5TUEFSRU5DWUc2IyQiIiEhIiItJSlfVklTSUJMRUc2IyIiIS0lJkNPTE9SRzYmJSRSR0JHJCIiISEiIiQiIiEhIiIkIiIhISIiLSUqTElORVNUWUxFRzYjIiIhLSUqVEhJQ0tORVNTRzYjIiIhLSUtVFJBTlNQQVJFTkNZRzYjJCIiISEiIi0mJSZfQVhJU0c2IyIiIzYnLSUrX0dSSURMSU5FU0c2Jy0lJkNPTE9SRzYmJSRSR0JHJCIiISEiIiQiIiEhIiIkIiIhISIiLSUqTElORVNUWUxFRzYjIiIhLSUqVEhJQ0tORVNTRzYjIiIhLSUtVFJBTlNQQVJFTkNZRzYjJCIiISEiIi0lKV9WSVNJQkxFRzYjIiIhLSUmQ09MT1JHNiYlJFJHQkckIiIhISIiJCIiISEiIiQiIiEhIiItJSpMSU5FU1RZTEVHNiMiIiEtJSpUSElDS05FU1NHNiMiIiEtJS1UUkFOU1BBUkVOQ1lHNiMkIiIhISIiLSUrQVhFU0xBQkVMU0c2JC1JI21pRzYjL0krbW9kdWxlbmFtZUc2IkksVHlwZXNldHRpbmdHSShfc3lzbGliRzYiNjVRI1N3NiIvJSdmYW1pbHlHUSE2Ii8lJXNpemVHUSMxMDYiLyUlYm9sZEdRJmZhbHNlNiIvJSdpdGFsaWNHUSV0cnVlNiIvJSp1bmRlcmxpbmVHUSZmYWxzZTYiLyUqc3Vic2NyaXB0R1EmZmFsc2U2Ii8lLHN1cGVyc2NyaXB0R1EmZmFsc2U2Ii8lK2ZvcmVncm91bmRHUShbMCwwLDBdNiIvJStiYWNrZ3JvdW5kR1EuWzI1NSwyNTUsMjU1XTYiLyUnb3BhcXVlR1EmZmFsc2U2Ii8lK2V4ZWN1dGFibGVHUSZmYWxzZTYiLyUpcmVhZG9ubHlHUSZmYWxzZTYiLyUpY29tcG9zZWRHUSZmYWxzZTYiLyUqY29udmVydGVkR1EmZmFsc2U2Ii8lK2ltc2VsZWN0ZWRHUSZmYWxzZTYiLyUscGxhY2Vob2xkZXJHUSZmYWxzZTYiLyU2c2VsZWN0aW9uLXBsYWNlaG9sZGVyR1EmZmFsc2U2Ii8lLG1hdGh2YXJpYW50R1EnaXRhbGljNiJRITYiLSUpX1ZJU0lCTEVHNiMiIiItJSVST09URzYnLSUpQk9VTkRTX1hHNiMkIiQ/JCEiIi0lKUJPVU5EU19ZRzYjJCIjXSEiIi0lLUJPVU5EU19XSURUSEc2IyQiJStPISIiLSUuQk9VTkRTX0hFSUdIVEc2IyQiJTVOISIiLSUpQ0hJTERSRU5HNiItJStBTk5PVEFUSU9ORzYnLSUpQk9VTkRTX1hHNiMkIiIhISIiLSUpQk9VTkRTX1lHNiMkIiIhISIiLSUtQk9VTkRTX1dJRFRIRzYjJCIlK1MhIiItJS5CT1VORFNfSEVJR0hURzYjJCIlK1MhIiItJSlDSElMRFJFTkc2Ig==Ig==</Plot></Text-field>
</Output>
</Group></Presentation-Block><Presentation-Block>
<Group view="presentation" hide-input="false" hide-output="true" inline-output="false" labelreference="L1123" drawlabel="true">
<Input>
<Text-field style="Text" layout="Normal"><Equation executable="false" style="2D Output" input-equation="``" display="LUklbXJvd0c2Iy9JK21vZHVsZW5hbWVHNiJJLFR5cGVzZXR0aW5nR0koX3N5c2xpYkdGJzYnLUkjbWlHRiQ2I1EhRicvJSdmYW1pbHlHUTBUaW1lc35OZXd+Um9tYW5GJy8lK2ZvcmVncm91bmRHUShbMCwwLDBdRicvJSlyZWFkb25seUdRJmZhbHNlRicvJSxtYXRodmFyaWFudEdRJ25vcm1hbEYn">JSFH</Equation></Text-field>
</Input>
</Group></Presentation-Block><Presentation-Block>
<Group view="presentation" hide-input="false" hide-output="true" inline-output="false" labelreference="L1124" drawlabel="true" redirect-target="L1125">
<Input>
<Text-field prompt="&gt; " style="Maple Input" layout="Normal"><Equation executable="true" style="2D Input" input-equation="" display="LUklbXJvd0c2Iy9JK21vZHVsZW5hbWVHNiJJLFR5cGVzZXR0aW5nR0koX3N5c2xpYkdGJzYrLUkjbWlHRiQ2JVEjZXFGJy8lJ2l0YWxpY0dRJXRydWVGJy8lLG1hdGh2YXJpYW50R1EnaXRhbGljRictSSNtb0dGJDYtUSomY29sb25lcTtGJy9GM1Enbm9ybWFsRicvJSZmZW5jZUdRJmZhbHNlRicvJSpzZXBhcmF0b3JHRj0vJSlzdHJldGNoeUdGPS8lKnN5bW1ldHJpY0dGPS8lKGxhcmdlb3BHRj0vJS5tb3ZhYmxlbGltaXRzR0Y9LyUnYWNjZW50R0Y9LyUnbHNwYWNlR1EsMC4yNzc3Nzc4ZW1GJy8lJ3JzcGFjZUdGTC1JJm1mcmFjR0YkNigtRiM2KS1GLDYlUSNmd0YnRi9GMi1JKG1mZW5jZWRHRiQ2JC1GIzYmLUYsNiVRInhGJ0YvRjIvJStleGVjdXRhYmxlR0Y9LyUwZm9udF9zdHlsZV9uYW1lR1EoMkR+TWF0aEYnRjlGOS1GNjYtUSgmbWludXM7RidGOUY7Rj5GQEZCRkRGRkZIL0ZLUSwwLjIyMjIyMjJlbUYnL0ZORmJvLUkjbW5HRiQ2JFEiMEYnRjkvJSdmYW1pbHlHUTBUaW1lc35OZXd+Um9tYW5GJ0ZpbkY5LUYjNilGZm5GXm9GZG9GL0ZpbkZbb0YyLyUubGluZXRoaWNrbmVzc0dRIjFGJy8lK2Rlbm9tYWxpZ25HUSdjZW50ZXJGJy8lKW51bWFsaWduR0ZicC8lKWJldmVsbGVkR0Y9LUY2Ni1RIj1GJ0Y5RjtGPkZARkJGREZGRkhGSkZNLUYsNiVRJWRpZmZGJ0YvRjItRlg2JC1GIzYpRlQtRlg2JC1GIzYmRmZuRmhvRmluRjlGOS1GNjYtUSIsRidGOUY7L0Y/RjFGQEZCRkRGRkZIL0ZLUSYwLjBlbUYnL0ZOUSwwLjMzMzMzMzNlbUYnRmZuRmhvRmluRjlGOUZob0ZpbkY5">LUklbXJvd0c2Iy9JK21vZHVsZW5hbWVHNiJJLFR5cGVzZXR0aW5nR0koX3N5c2xpYkdGJzYoLUkjbWlHRiQ2JVEjZXFGJy8lJ2l0YWxpY0dRJXRydWVGJy8lLG1hdGh2YXJpYW50R1EnaXRhbGljRictSSNtb0dGJDYtUSomY29sb25lcTtGJy9GM1Enbm9ybWFsRicvJSZmZW5jZUdRJmZhbHNlRicvJSpzZXBhcmF0b3JHRj0vJSlzdHJldGNoeUdGPS8lKnN5bW1ldHJpY0dGPS8lKGxhcmdlb3BHRj0vJS5tb3ZhYmxlbGltaXRzR0Y9LyUnYWNjZW50R0Y9LyUnbHNwYWNlR1EsMC4yNzc3Nzc4ZW1GJy8lJ3JzcGFjZUdGTC1JJm1mcmFjR0YkNigtRiM2Ji1GLDYlUSNmd0YnRi9GMi1JKG1mZW5jZWRHRiQ2JC1GIzYjLUYsNiVRInhGJ0YvRjJGOS1GNjYtUSgmbWludXM7RidGOUY7Rj5GQEZCRkRGRkZIL0ZLUSwwLjIyMjIyMjJlbUYnL0ZORl1vLUkjbW5HRiQ2JFEiMEYnRjktRiM2JUZmbkZpbkZfby8lLmxpbmV0aGlja25lc3NHUSIxRicvJStkZW5vbWFsaWduR1EnY2VudGVyRicvJSludW1hbGlnbkdGam8vJSliZXZlbGxlZEdGPS1GNjYtUSI9RidGOUY7Rj5GQEZCRkRGRkZIRkpGTS1GLDYlUSVkaWZmRidGL0YyLUZYNiQtRiM2JkZURlctRjY2LVEiLEYnRjlGOy9GP0YxRkBGQkZERkZGSC9GS1EmMC4wZW1GJy9GTlEsMC4zMzMzMzMzZW1GJ0ZmbkY5</Equation></Text-field>
</Input>
<Output>
<Text-field superscript="false" placeholder="false" executable="false" selection-placeholder="false" italic="false" size="12" bold="false" subscript="false" family="Times New Roman" opaque="false" underline="false" background="[255,255,255]" readonly="false" foreground="[0,0,0]" alignment="centred" firstindent="0" spacebelow="0" leftmargin="0" linespacing="0.0" initial="0" linebreak="space" rightmargin="0" bulletsuffix="" spaceabove="0" bullet="none" pagebreak-before="false"><Equation executable="false" style="2D Output" display="LUkjbWlHNiMvSSttb2R1bGVuYW1lRzYiSSxUeXBlc2V0dGluZ0dJKF9zeXNsaWJHRic2JVE1b3V0cHV0fnJlZGlyZWN0ZWQuLi5GJy8lJ2l0YWxpY0dRJXRydWVGJy8lLG1hdGh2YXJpYW50R1EnaXRhbGljRic=">LUkjbWlHNiMvSSttb2R1bGVuYW1lRzYiSSxUeXBlc2V0dGluZ0dJKF9zeXNsaWJHRic2JVE1b3V0cHV0fnJlZGlyZWN0ZWQuLi5GJy8lJ2l0YWxpY0dRJXRydWVGJy8lLG1hdGh2YXJpYW50R1EnaXRhbGljRic=</Equation></Text-field>
</Output>
</Group>
<Group view="presentation" hide-input="true" hide-output="false" inline-output="false" labelreference="L1125" drawlabel="true" redirect-source="L1124">
<Input>
<Text-field prompt="&gt; " style="Maple Input" layout="Normal">print(<Label label="L1124" view="label" executable="true"></Label>); # input placeholder</Text-field>
</Input>
<Output>
<Text-field style="2D Output" layout="Maple Output"><Equation executable="false" style="2D Output" display="LUklbXJvd0c2Iy9JK21vZHVsZW5hbWVHNiJJLFR5cGVzZXR0aW5nR0koX3N5c2xpYkdGJzYpLUkmbWZyYWNHRiQ2KC1GIzYpLUkjbW5HRiQ2JFEsMS40MDAwMDAwMDBGJy8lLG1hdGh2YXJpYW50R1Enbm9ybWFsRictSSNtb0dGJDYtUTEmSW52aXNpYmxlVGltZXM7RidGNC8lJmZlbmNlR1EmZmFsc2VGJy8lKnNlcGFyYXRvckdGPS8lKXN0cmV0Y2h5R0Y9LyUqc3ltbWV0cmljR0Y9LyUobGFyZ2VvcEdGPS8lLm1vdmFibGVsaW1pdHNHRj0vJSdhY2NlbnRHRj0vJSdsc3BhY2VHUSYwLjBlbUYnLyUncnNwYWNlR0ZMLUkjbWlHRiQ2JVEieEYnLyUnaXRhbGljR1EldHJ1ZUYnL0Y1USdpdGFsaWNGJy8lJ2ZhbWlseUdRMFRpbWVzfk5ld35Sb21hbkYnLyUrZm9yZWdyb3VuZEdRKFswLDAsMF1GJy8lKXJlYWRvbmx5R0Y9RjQtRiM2Jy1GIzYmLUYjNiZGMEY3LUklbXN1cEdGJDYlRk8tRjE2JFEiMkYnRjQvJTFzdXBlcnNjcmlwdHNoaWZ0R1EiMEYnRjQtRjg2LVEiK0YnRjRGO0Y+RkBGQkZERkZGSC9GS1EsMC4yMjIyMjIyZW1GJy9GTkZdcC1GIzYpLUYsNigtRjE2JFEiMUYnRjQtRjE2JFEjMjBGJ0Y0LyUubGluZXRoaWNrbmVzc0dGZXAvJStkZW5vbWFsaWduR1EnY2VudGVyRicvJSludW1hbGlnbkdGXXEvJSliZXZlbGxlZEdGPUY3LUYjNiQtRmFvNiUtSShtZmVuY2VkR0YkNiQtRiM2JkZjcC1GODYtUSgmbWludXM7RidGNEY7Rj5GQEZCRkRGRkZIRlxwRl5wRk9GNEY0LUYxNiRRIjNGJ0Y0RmZvRjRGWEZlbkZobkY0RjRGWEZlbkZobkY0RmlwRltxRl5xRmBxLUY4Ni1RIj1GJ0Y0RjtGPkZARkJGREZGRkgvRktRLDAuMjc3Nzc3OGVtRicvRk5GZXItRiM2Ji1GLDYoLUYjNiktRjE2JFEsMi44MDAwMDAwMDBGJ0Y0RjdGT0ZYRmVuRmhuRjRGam5GaXBGW3FGXnFGYHFGW3ItRiw2KC1GIzYrRjBGN0Zgb0Y3LUZncTYkLUYjNiYtRiM2JkZdc0Y3Rk9GNEZbci1GIzYpLUYsNihGXnJGZnBGaXBGW3FGXnFGYHFGNy1GIzYkLUZhbzYlRmZxRmNvRmZvRjRGWEZlbkZobkY0RjRGNEZYRmVuRmhuRjQtRiM2Jy1GYW82JS1GZ3E2JEZcb0Y0RmNvRmZvRlhGZW5GaG5GNEZpcEZbcUZecUZgcUY0RlhGZW5GaG5GNA==">LywkKigkIisrKysrOSEiKiIiIkkieEc2IkYoLCYqJkYlRigpRikiIiNGKEYoKiYjRigiIz9GKCksJkYoRihGKSEiIiIiJEYoRihGNEYoLCYqKCQiKysrKytHRidGKEYpRihGK0Y0RigqKkYlRihGLUYoKUYrRi5GNCwmKiZGOEYoRilGKEYoKiYjRjVGMUYoKUYzRi5GKEY0RihGNA==</Equation></Text-field>
</Output>
</Group></Presentation-Block><Presentation-Block>
<Group view="presentation" hide-input="false" hide-output="true" inline-output="false" labelreference="L1126" drawlabel="true" redirect-target="L1127">
<Input>
<Text-field prompt="&gt; " style="Maple Input" layout="Normal"><Equation executable="true" style="2D Input" input-equation="" display="LUklbXJvd0c2Iy9JK21vZHVsZW5hbWVHNiJJLFR5cGVzZXR0aW5nR0koX3N5c2xpYkdGJzYnLUkjbWlHRiQ2JVEmc29sdmVGJy8lJ2l0YWxpY0dRJXRydWVGJy8lLG1hdGh2YXJpYW50R1EnaXRhbGljRictSShtZmVuY2VkR0YkNiQtRiM2KC1GLDYlUSNlcUYnRi9GMi1JI21vR0YkNi1RIixGJy9GM1Enbm9ybWFsRicvJSZmZW5jZUdRJmZhbHNlRicvJSpzZXBhcmF0b3JHRjEvJSlzdHJldGNoeUdGRS8lKnN5bW1ldHJpY0dGRS8lKGxhcmdlb3BHRkUvJS5tb3ZhYmxlbGltaXRzR0ZFLyUnYWNjZW50R0ZFLyUnbHNwYWNlR1EmMC4wZW1GJy8lJ3JzcGFjZUdRLDAuMzMzMzMzM2VtRictRiw2JVEieEYnRi9GMi8lJ2ZhbWlseUdRMFRpbWVzfk5ld35Sb21hbkYnLyUrZXhlY3V0YWJsZUdGRUZBRkFGZW5GaG5GQQ==">LUklbXJvd0c2Iy9JK21vZHVsZW5hbWVHNiJJLFR5cGVzZXR0aW5nR0koX3N5c2xpYkdGJzYkLUkjbWlHRiQ2JVEmc29sdmVGJy8lJ2l0YWxpY0dRJXRydWVGJy8lLG1hdGh2YXJpYW50R1EnaXRhbGljRictSShtZmVuY2VkR0YkNiQtRiM2JS1GLDYlUSNlcUYnRi9GMi1JI21vR0YkNi1RIixGJy9GM1Enbm9ybWFsRicvJSZmZW5jZUdRJmZhbHNlRicvJSpzZXBhcmF0b3JHRjEvJSlzdHJldGNoeUdGRS8lKnN5bW1ldHJpY0dGRS8lKGxhcmdlb3BHRkUvJS5tb3ZhYmxlbGltaXRzR0ZFLyUnYWNjZW50R0ZFLyUnbHNwYWNlR1EmMC4wZW1GJy8lJ3JzcGFjZUdRLDAuMzMzMzMzM2VtRictRiw2JVEieEYnRi9GMkZB</Equation></Text-field>
</Input>
<Output>
<Text-field superscript="false" placeholder="false" executable="false" selection-placeholder="false" italic="false" size="12" bold="false" subscript="false" family="Times New Roman" opaque="false" underline="false" background="[255,255,255]" readonly="false" foreground="[0,0,0]" alignment="centred" firstindent="0" spacebelow="0" leftmargin="0" linespacing="0.0" initial="0" linebreak="space" rightmargin="0" bulletsuffix="" spaceabove="0" bullet="none" pagebreak-before="false"><Equation executable="false" style="2D Output" display="LUkjbWlHNiMvSSttb2R1bGVuYW1lRzYiSSxUeXBlc2V0dGluZ0dJKF9zeXNsaWJHRic2JVE1b3V0cHV0fnJlZGlyZWN0ZWQuLi5GJy8lJ2l0YWxpY0dRJXRydWVGJy8lLG1hdGh2YXJpYW50R1EnaXRhbGljRic=">LUkjbWlHNiMvSSttb2R1bGVuYW1lRzYiSSxUeXBlc2V0dGluZ0dJKF9zeXNsaWJHRic2JVE1b3V0cHV0fnJlZGlyZWN0ZWQuLi5GJy8lJ2l0YWxpY0dRJXRydWVGJy8lLG1hdGh2YXJpYW50R1EnaXRhbGljRic=</Equation></Text-field>
</Output>
</Group>
<Group view="presentation" hide-input="true" hide-output="false" inline-output="false" labelreference="L1127" drawlabel="true" redirect-source="L1126">
<Input>
<Text-field prompt="&gt; " style="Maple Input" layout="Normal">print(<Label label="L1126" view="label" executable="true"></Label>); # input placeholder</Text-field>
</Input>
<Output>
<Text-field style="2D Output" layout="Maple Output"><Equation executable="false" style="2D Output">NiYkIiIhRiQkIitCQ2gxPSEjNSQiK0c9elw6ISIpJCEreF56JnkiRic=</Equation></Text-field>
</Output>
</Group></Presentation-Block><Presentation-Block>
<Group view="presentation" hide-input="false" hide-output="true" inline-output="false" labelreference="L1129" drawlabel="true" redirect-target="L1130">
<Input>
<Text-field prompt="&gt; " style="Maple Input" layout="Normal"><Equation executable="true" style="2D Input" input-equation="" display="LUklbXJvd0c2Iy9JK21vZHVsZW5hbWVHNiJJLFR5cGVzZXR0aW5nR0koX3N5c2xpYkdGJzY9LUkjbWlHRiQ2JVEkU3dmRicvJSdpdGFsaWNHUSV0cnVlRicvJSxtYXRodmFyaWFudEdRJ2l0YWxpY0YnLUkjbW9HRiQ2LVEqJmNvbG9uZXE7RicvRjNRJ25vcm1hbEYnLyUmZmVuY2VHUSZmYWxzZUYnLyUqc2VwYXJhdG9yR0Y9LyUpc3RyZXRjaHlHRj0vJSpzeW1tZXRyaWNHRj0vJShsYXJnZW9wR0Y9LyUubW92YWJsZWxpbWl0c0dGPS8lJ2FjY2VudEdGPS8lJ2xzcGFjZUdRLDAuMjc3Nzc3OGVtRicvJSdyc3BhY2VHRkwtSSNtbkdGJDYkUS0wLjE4MDY2MTI0MjNGJ0Y5LUY2Ni1RIjtGJ0Y5RjsvRj9GMUZARkJGREZGRkgvRktRJjAuMGVtRidGTS1GLDYlUSJ0RidGL0YyRjUtRlA2JFEkMy4xRidGOUZTLUYsNiVRIktGJ0YvRjJGNS1GUDYkUSQ1MDBGJ0Y5RlMtRiw2JVEiQUYnRi9GMkY1LUZQNiRRIjFGJ0Y5RlMtRiw2JVEicUYnRi9GMkY1RmJvRlMtRiw2JVEnJiM5NjY7RicvRjBGPUY5RjUtRlA2JFElMC4xNUYnRjlGUy8lJ2ZhbWlseUdRMFRpbWVzfk5ld35Sb21hbkYnLyUrZXhlY3V0YWJsZUdGPUY5">LUklbXJvd0c2Iy9JK21vZHVsZW5hbWVHNiJJLFR5cGVzZXR0aW5nR0koX3N5c2xpYkdGJzY6LUkjbWlHRiQ2JVEkU3dmRicvJSdpdGFsaWNHUSV0cnVlRicvJSxtYXRodmFyaWFudEdRJ2l0YWxpY0YnLUkjbW9HRiQ2LVEqJmNvbG9uZXE7RicvRjNRJ25vcm1hbEYnLyUmZmVuY2VHUSZmYWxzZUYnLyUqc2VwYXJhdG9yR0Y9LyUpc3RyZXRjaHlHRj0vJSpzeW1tZXRyaWNHRj0vJShsYXJnZW9wR0Y9LyUubW92YWJsZWxpbWl0c0dGPS8lJ2FjY2VudEdGPS8lJ2xzcGFjZUdRLDAuMjc3Nzc3OGVtRicvJSdyc3BhY2VHRkwtSSNtbkdGJDYkUS0wLjE4MDY2MTI0MjNGJ0Y5LUY2Ni1RIjtGJ0Y5RjsvRj9GMUZARkJGREZGRkgvRktRJjAuMGVtRidGTS1GLDYlUSJ0RidGL0YyRjUtRlA2JFEkMy4xRidGOUZTLUYsNiVRIktGJ0YvRjJGNS1GUDYkUSQ1MDBGJ0Y5RlMtRiw2JVEiQUYnRi9GMkY1LUZQNiRRIjFGJ0Y5RlMtRiw2JVEicUYnRi9GMkY1RmJvRlMtRiw2JVEmJnBoaTtGJy9GMEY9RjlGNS1GUDYkUSUwLjE1RidGOUZT</Equation></Text-field>
</Input>
<Output>
<Text-field superscript="false" placeholder="false" executable="false" selection-placeholder="false" italic="false" size="12" bold="false" subscript="false" family="Times New Roman" opaque="false" underline="false" background="[255,255,255]" readonly="false" foreground="[0,0,0]" alignment="centred" firstindent="0" spacebelow="0" leftmargin="0" linespacing="0.0" initial="0" linebreak="space" rightmargin="0" bulletsuffix="" spaceabove="0" bullet="none" pagebreak-before="false"><Equation executable="false" style="2D Output" display="LUkjbWlHNiMvSSttb2R1bGVuYW1lRzYiSSxUeXBlc2V0dGluZ0dJKF9zeXNsaWJHRic2JVE1b3V0cHV0fnJlZGlyZWN0ZWQuLi5GJy8lJ2l0YWxpY0dRJXRydWVGJy8lLG1hdGh2YXJpYW50R1EnaXRhbGljRic=">LUkjbWlHNiMvSSttb2R1bGVuYW1lRzYiSSxUeXBlc2V0dGluZ0dJKF9zeXNsaWJHRic2JVE1b3V0cHV0fnJlZGlyZWN0ZWQuLi5GJy8lJ2l0YWxpY0dRJXRydWVGJy8lLG1hdGh2YXJpYW50R1EnaXRhbGljRic=</Equation></Text-field>
</Output>
</Group>
<Group view="presentation" hide-input="true" hide-output="false" inline-output="false" labelreference="L1130" drawlabel="true" redirect-source="L1129">
<Input>
<Text-field prompt="&gt; " style="Maple Input" layout="Normal">print(<Label label="L1129" view="label" executable="true"></Label>); # input placeholder</Text-field>
</Input>
<Output>
<Text-field style="2D Output" layout="Maple Output"><Equation executable="false" style="2D Output">JCIrQkNoMT0hIzU=</Equation></Text-field>
</Output>
<Output>
<Text-field style="2D Output" layout="Maple Output"><Equation executable="false" style="2D Output">JCIjSiEiIg==</Equation></Text-field>
</Output>
<Output>
<Text-field style="2D Output" layout="Maple Output"><Equation executable="false" style="2D Output">IiQrJg==</Equation></Text-field>
</Output>
<Output>
<Text-field style="2D Output" layout="Maple Output"><Equation executable="false" style="2D Output">IiIi</Equation></Text-field>
</Output>
<Output>
<Text-field style="2D Output" layout="Maple Output"><Equation executable="false" style="2D Output">IiIi</Equation></Text-field>
</Output>
<Output>
<Text-field style="2D Output" layout="Maple Output"><Equation executable="false" style="2D Output">JCIjOiEiIw==</Equation></Text-field>
</Output>
</Group></Presentation-Block><Presentation-Block>
<Group view="presentation" hide-input="false" hide-output="true" inline-output="false" labelreference="L1128" drawlabel="true" redirect-target="L1131">
<Input>
<Text-field prompt="&gt; " style="Maple Input" layout="Normal"><Equation executable="true" style="2D Input" input-equation="" display="LUklbXJvd0c2Iy9JK21vZHVsZW5hbWVHNiJJLFR5cGVzZXR0aW5nR0koX3N5c2xpYkdGJzZALUkjbW9HRiQ2L1EkZm9yRicvJSVib2xkR1EldHJ1ZUYnLyUsbWF0aHZhcmlhbnRHUSVib2xkRicvJStmb250d2VpZ2h0R0Y0LyUmZmVuY2VHUSZmYWxzZUYnLyUqc2VwYXJhdG9yR0Y5LyUpc3RyZXRjaHlHRjkvJSpzeW1tZXRyaWNHRjkvJShsYXJnZW9wR0Y5LyUubW92YWJsZWxpbWl0c0dGOS8lJ2FjY2VudEdGOS8lJ2xzcGFjZUdRJjAuMGVtRicvJSdyc3BhY2VHRkgtRiw2LVEifkYnL0YzUSdub3JtYWxGJ0Y3RjpGPEY+RkBGQkZERkZGSS1JI21pR0YkNiVRI1N3RicvJSdpdGFsaWNHRjEvRjNRJ2l0YWxpY0YnRkstRiw2L1ElZnJvbUYnRi9GMkY1RjdGOkY8Rj5GQEZCRkRGRkZJRkstRlE2JVEkU3dmRidGVEZWRkstRiw2L1EjYnlGJ0YvRjJGNUY3RjpGPEY+RkBGQkZERkZGSUZLLUkjbW5HRiQ2JFElMC4wMUYnRk5GSy1GLDYvUSN0b0YnRi9GMkY1RjdGOkY8Rj5GQEZCRkRGRkZJRkstRlxvNiRRIjFGJ0ZORkstRiw2L1EjZG9GJ0YvRjJGNUY3RjpGPEY+RkBGQkZERkZGSUZLRkstRlE2JVEmcHJpbnRGJ0ZURlYtSShtZmVuY2VkR0YkNiQtRiM2KC1JJm1mcmFjR0YkNigtRiM2JS1GUTYlUSVkZncxRidGVEZWLUZccDYkLUYjNiQtRlE2JUZTL0ZVRjlGTkZORk5GTi1GIzYmLUZRNiVRIkFGJ0ZecUZOLUYsNi1RJyZzZG90O0YnRk5GN0Y6RjxGPkZARkJGREZGRkktRlE2JVEnJiM5NjY7RidGXnFGTkZOLyUubGluZXRoaWNrbmVzc0dGZG8vJStkZW5vbWFsaWduR1EnY2VudGVyRicvJSludW1hbGlnbkdGXnIvJSliZXZlbGxlZEdGOUZkcS1GUTYlUSJxRidGXnFGTkZkcS1GUTYlUSJ0RidGXnFGTkZORk5GS0ZLLUYsNi9RJGVuZEYnRi9GMkY1RjdGOkY8Rj5GQEZCRkRGRkZJRktGZW8tRiw2LVEiO0YnRk5GNy9GO0YxRjxGPkZARkJGREZGL0ZKUSwwLjI3Nzc3NzhlbUYnLyUnZmFtaWx5R1EwVGltZXN+TmV3flJvbWFuRicvJStleGVjdXRhYmxlR0Y5Rk4=">LUklbXJvd0c2Iy9JK21vZHVsZW5hbWVHNiJJLFR5cGVzZXR0aW5nR0koX3N5c2xpYkdGJzY9LUkjbW9HRiQ2L1EkZm9yRicvJSVib2xkR1EldHJ1ZUYnLyUsbWF0aHZhcmlhbnRHUSVib2xkRicvJStmb250d2VpZ2h0R0Y0LyUmZmVuY2VHUSZmYWxzZUYnLyUqc2VwYXJhdG9yR0Y5LyUpc3RyZXRjaHlHRjkvJSpzeW1tZXRyaWNHRjkvJShsYXJnZW9wR0Y5LyUubW92YWJsZWxpbWl0c0dGOS8lJ2FjY2VudEdGOS8lJ2xzcGFjZUdRJjAuMGVtRicvJSdyc3BhY2VHRkgtRiw2LVEifkYnL0YzUSdub3JtYWxGJ0Y3RjpGPEY+RkBGQkZERkZGSS1JI21pR0YkNiVRI1N3RicvJSdpdGFsaWNHRjEvRjNRJ2l0YWxpY0YnRkstRiw2L1ElZnJvbUYnRi9GMkY1RjdGOkY8Rj5GQEZCRkRGRkZJRkstRlE2JVEkU3dmRidGVEZWRkstRiw2L1EjYnlGJ0YvRjJGNUY3RjpGPEY+RkBGQkZERkZGSUZLLUkjbW5HRiQ2JFElMC4wMUYnRk5GSy1GLDYvUSN0b0YnRi9GMkY1RjdGOkY8Rj5GQEZCRkRGRkZJRkstRlxvNiRRIjFGJ0ZORkstRiw2L1EjZG9GJ0YvRjJGNUY3RjpGPEY+RkBGQkZERkZGSUZLRkstRlE2JVEmcHJpbnRGJ0ZURlYtSShtZmVuY2VkR0YkNiQtRiM2Jy1JJm1mcmFjR0YkNigtRiM2JC1GUTYlUSVkZncxRidGVEZWLUZccDYkLUYjNiMtRlE2JUZTL0ZVRjlGTkZOLUYjNiUtRlE2JVEiQUYnRl5xRk4tRiw2LVEnJnNkb3Q7RidGTkY3RjpGPEY+RkBGQkZERkZGSS1GUTYlUSYmcGhpO0YnRl5xRk4vJS5saW5ldGhpY2tuZXNzR0Zkby8lK2Rlbm9tYWxpZ25HUSdjZW50ZXJGJy8lKW51bWFsaWduR0Zeci8lKWJldmVsbGVkR0Y5RmRxLUZRNiVRInFGJ0ZecUZORmRxLUZRNiVRInRGJ0ZecUZORk5GS0ZLLUYsNi9RJGVuZEYnRi9GMkY1RjdGOkY8Rj5GQEZCRkRGRkZJRktGZW8tRiw2LVEiO0YnRk5GNy9GO0YxRjxGPkZARkJGREZGL0ZKUSwwLjI3Nzc3NzhlbUYn</Equation></Text-field>
</Input>
<Output>
<Text-field superscript="false" placeholder="false" executable="false" selection-placeholder="false" italic="false" size="12" bold="false" subscript="false" family="Times New Roman" opaque="false" underline="false" background="[255,255,255]" readonly="false" foreground="[0,0,0]" alignment="centred" firstindent="0" spacebelow="0" leftmargin="0" linespacing="0.0" initial="0" linebreak="space" rightmargin="0" bulletsuffix="" spaceabove="0" bullet="none" pagebreak-before="false"><Equation executable="false" style="2D Output" display="LUkjbWlHNiMvSSttb2R1bGVuYW1lRzYiSSxUeXBlc2V0dGluZ0dJKF9zeXNsaWJHRic2JVE1b3V0cHV0fnJlZGlyZWN0ZWQuLi5GJy8lJ2l0YWxpY0dRJXRydWVGJy8lLG1hdGh2YXJpYW50R1EnaXRhbGljRic=">LUkjbWlHNiMvSSttb2R1bGVuYW1lRzYiSSxUeXBlc2V0dGluZ0dJKF9zeXNsaWJHRic2JVE1b3V0cHV0fnJlZGlyZWN0ZWQuLi5GJy8lJ2l0YWxpY0dRJXRydWVGJy8lLG1hdGh2YXJpYW50R1EnaXRhbGljRic=</Equation></Text-field>
</Output>
</Group>
<Group view="presentation" hide-input="true" hide-output="false" inline-output="false" labelreference="L1131" drawlabel="true" redirect-source="L1128">
<Input>
<Text-field prompt="&gt; " style="Maple Input" layout="Normal">print(<Label label="L1128" view="label" executable="true"></Label>); # input placeholder</Text-field>
</Input>
<Output>
<Text-field style="2D Output" layout="Maple Output"><Equation executable="false" style="2D Output">JCIrd2dKVHIhIik=</Equation></Text-field>
</Output>
<Output>
<Text-field style="2D Output" layout="Maple Output"><Equation executable="false" style="2D Output">JCIreUwhb2cnISIp</Equation></Text-field>
</Output>
<Output>
<Text-field style="2D Output" layout="Maple Output"><Equation executable="false" style="2D Output">JCIrKCl6OSUzJyEiKQ==</Equation></Text-field>
</Output>
<Output>
<Text-field style="2D Output" layout="Maple Output"><Equation executable="false" style="2D Output">JCIrVFpzImUmISIp</Equation></Text-field>
</Output>
<Output>
<Text-field style="2D Output" layout="Maple Output"><Equation executable="false" style="2D Output">JCIreVw8MF4hIik=</Equation></Text-field>
</Output>
<Output>
<Text-field style="2D Output" layout="Maple Output"><Equation executable="false" style="2D Output">JCIrNy4lemwlISIp</Equation></Text-field>
</Output>
<Output>
<Text-field style="2D Output" layout="Maple Output"><Equation executable="false" style="2D Output">JCIrJTNhPEMlISIp</Equation></Text-field>
</Output>
<Output>
<Text-field style="2D Output" layout="Maple Output"><Equation executable="false" style="2D Output">JCIrJkhvcSZRISIp</Equation></Text-field>
</Output>
<Output>
<Text-field style="2D Output" layout="Maple Output"><Equation executable="false" style="2D Output">JCIrJioqM01dJCEiKQ==</Equation></Text-field>
</Output>
<Output>
<Text-field style="2D Output" layout="Maple Output"><Equation executable="false" style="2D Output">JCIrISk+bXpKISIp</Equation></Text-field>
</Output>
<Output>
<Text-field style="2D Output" layout="Maple Output"><Equation executable="false" style="2D Output">JCIrTGVIJSlHISIp</Equation></Text-field>
</Output>
<Output>
<Text-field style="2D Output" layout="Maple Output"><Equation executable="false" style="2D Output">JCIrWzlgOkUhIik=</Equation></Text-field>
</Output>
<Output>
<Text-field style="2D Output" layout="Maple Output"><Equation executable="false" style="2D Output">JCIrVnZZckIhIik=</Equation></Text-field>
</Output>
<Output>
<Text-field style="2D Output" layout="Maple Output"><Equation executable="false" style="2D Output">JCIrZTQ8XUAhIik=</Equation></Text-field>
</Output>
<Output>
<Text-field style="2D Output" layout="Maple Output"><Equation executable="false" style="2D Output">JCIrVidSKFw+ISIp</Equation></Text-field>
</Output>
<Output>
<Text-field style="2D Output" layout="Maple Output"><Equation executable="false" style="2D Output">JCIrb1lNbzwhIik=</Equation></Text-field>
</Output>
<Output>
<Text-field style="2D Output" layout="Maple Output"><Equation executable="false" style="2D Output">JCIrT21ELzshIik=</Equation></Text-field>
</Output>
<Output>
<Text-field style="2D Output" layout="Maple Output"><Equation executable="false" style="2D Output">JCIrIXBnZVgiISIp</Equation></Text-field>
</Output>
<Output>
<Text-field style="2D Output" layout="Maple Output"><Equation executable="false" style="2D Output">JCIrK0xtQDghIik=</Equation></Text-field>
</Output>
<Output>
<Text-field style="2D Output" layout="Maple Output"><Equation executable="false" style="2D Output">JCIrKUckSCs3ISIp</Equation></Text-field>
</Output>
<Output>
<Text-field style="2D Output" layout="Maple Output"><Equation executable="false" style="2D Output">JCIrbiEqXCE0IiEiKQ==</Equation></Text-field>
</Output>
<Output>
<Text-field style="2D Output" layout="Maple Output"><Equation executable="false" style="2D Output">JCIrWUNWNioqISIq</Equation></Text-field>
</Output>
<Output>
<Text-field style="2D Output" layout="Maple Output"><Equation executable="false" style="2D Output">JCIrJVJlPiwqISIq</Equation></Text-field>
</Output>
<Output>
<Text-field style="2D Output" layout="Maple Output"><Equation executable="false" style="2D Output">JCIrPWhFKD4pISIq</Equation></Text-field>
</Output>
<Output>
<Text-field style="2D Output" layout="Maple Output"><Equation executable="false" style="2D Output">JCIrIzRyKmV1ISIq</Equation></Text-field>
</Output>
<Output>
<Text-field style="2D Output" layout="Maple Output"><Equation executable="false" style="2D Output">JCIraSNHJip5JyEiKg==</Equation></Text-field>
</Output>
<Output>
<Text-field style="2D Output" layout="Maple Output"><Equation executable="false" style="2D Output">JCIrRVo6Iz0nISIq</Equation></Text-field>
</Output>
<Output>
<Text-field style="2D Output" layout="Maple Output"><Equation executable="false" style="2D Output">JCIrbXh2SWMhIio=</Equation></Text-field>
</Output>
<Output>
<Text-field style="2D Output" layout="Maple Output"><Equation executable="false" style="2D Output">JCIrbXInKUheISIq</Equation></Text-field>
</Output>
<Output>
<Text-field style="2D Output" layout="Maple Output"><Equation executable="false" style="2D Output">JCIrO0hkdVkhIio=</Equation></Text-field>
</Output>
<Output>
<Text-field style="2D Output" layout="Maple Output"><Equation executable="false" style="2D Output">JCIrJ3luL0UlISIq</Equation></Text-field>
</Output>
<Output>
<Text-field style="2D Output" layout="Maple Output"><Equation executable="false" style="2D Output">JCIrSWBmJClRISIq</Equation></Text-field>
</Output>
<Output>
<Text-field style="2D Output" layout="Maple Output"><Equation executable="false" style="2D Output">JCIrNUlTU04hIio=</Equation></Text-field>
</Output>
<Output>
<Text-field style="2D Output" layout="Maple Output"><Equation executable="false" style="2D Output">JCIrQycqcEZLISIq</Equation></Text-field>
</Output>
<Output>
<Text-field style="2D Output" layout="Maple Output"><Equation executable="false" style="2D Output">JCIrMHZoVUghIio=</Equation></Text-field>
</Output>
<Output>
<Text-field style="2D Output" layout="Maple Output"><Equation executable="false" style="2D Output">JCIrZ3ZkI28jISIq</Equation></Text-field>
</Output>
<Output>
<Text-field style="2D Output" layout="Maple Output"><Equation executable="false" style="2D Output">JCIrOitFWEMhIio=</Equation></Text-field>
</Output>
<Output>
<Text-field style="2D Output" layout="Maple Output"><Equation executable="false" style="2D Output">JCIrJmZ2JkdBISIq</Equation></Text-field>
</Output>
<Output>
<Text-field style="2D Output" layout="Maple Output"><Equation executable="false" style="2D Output">JCIrbUBrST8hIio=</Equation></Text-field>
</Output>
<Output>
<Text-field style="2D Output" layout="Maple Output"><Equation executable="false" style="2D Output">JCIrJSpId1w9ISIq</Equation></Text-field>
</Output>
<Output>
<Text-field style="2D Output" layout="Maple Output"><Equation executable="false" style="2D Output">JCIrZm1TJW8iISIq</Equation></Text-field>
</Output>
<Output>
<Text-field style="2D Output" layout="Maple Output"><Equation executable="false" style="2D Output">JCIrJlIhPkw6ISIq</Equation></Text-field>
</Output>
<Output>
<Text-field style="2D Output" layout="Maple Output"><Equation executable="false" style="2D Output">JCIrRlcnW1IiISIq</Equation></Text-field>
</Output>
<Output>
<Text-field style="2D Output" layout="Maple Output"><Equation executable="false" style="2D Output">JCIrIlIpSG83ISIq</Equation></Text-field>
</Output>
<Output>
<Text-field style="2D Output" layout="Maple Output"><Equation executable="false" style="2D Output">JCIrKioqb0M6IiEiKg==</Equation></Text-field>
</Output>
<Output>
<Text-field style="2D Output" layout="Maple Output"><Equation executable="false" style="2D Output">JCIrYilbay8iISIq</Equation></Text-field>
</Output>
<Output>
<Text-field style="2D Output" layout="Maple Output"><Equation executable="false" style="2D Output">JCIrIW92UlwqISM1</Equation></Text-field>
</Output>
<Output>
<Text-field style="2D Output" layout="Maple Output"><Equation executable="false" style="2D Output">JCIrSy9fMCcpISM1</Equation></Text-field>
</Output>
<Output>
<Text-field style="2D Output" layout="Maple Output"><Equation executable="false" style="2D Output">JCIrc0s+I3ooISM1</Equation></Text-field>
</Output>
<Output>
<Text-field style="2D Output" layout="Maple Output"><Equation executable="false" style="2D Output">JCIrK11wWnEhIzU=</Equation></Text-field>
</Output>
<Output>
<Text-field style="2D Output" layout="Maple Output"><Equation executable="false" style="2D Output">JCIrIz4nSG1qISM1</Equation></Text-field>
</Output>
<Output>
<Text-field style="2D Output" layout="Maple Output"><Equation executable="false" style="2D Output">JCIrc3F4VWQhIzU=</Equation></Text-field>
</Output>
<Output>
<Text-field style="2D Output" layout="Maple Output"><Equation executable="false" style="2D Output">JCIrZ2ZRc14hIzU=</Equation></Text-field>
</Output>
<Output>
<Text-field style="2D Output" layout="Maple Output"><Equation executable="false" style="2D Output">JCIrIXkneV1ZISM1</Equation></Text-field>
</Output>
<Output>
<Text-field style="2D Output" layout="Maple Output"><Equation executable="false" style="2D Output">JCIrK0gtdVQhIzU=</Equation></Text-field>
</Output>
<Output>
<Text-field style="2D Output" layout="Maple Output"><Equation executable="false" style="2D Output">JCIrXzJbUVAhIzU=</Equation></Text-field>
</Output>
<Output>
<Text-field style="2D Output" layout="Maple Output"><Equation executable="false" style="2D Output">JCIrNyFlM00kISM1</Equation></Text-field>
</Output>
<Output>
<Text-field style="2D Output" layout="Maple Output"><Equation executable="false" style="2D Output">JCIrP004eUghIzU=</Equation></Text-field>
</Output>
<Output>
<Text-field style="2D Output" layout="Maple Output"><Equation executable="false" style="2D Output">JCIrMkdhWkUhIzU=</Equation></Text-field>
</Output>
<Output>
<Text-field style="2D Output" layout="Maple Output"><Equation executable="false" style="2D Output">JCIrbktiWUIhIzU=</Equation></Text-field>
</Output>
<Output>
<Text-field style="2D Output" layout="Maple Output"><Equation executable="false" style="2D Output">JCIrOEwlRzIjISM1</Equation></Text-field>
</Output>
<Output>
<Text-field style="2D Output" layout="Maple Output"><Equation executable="false" style="2D Output">JCIrZ09HQz0hIzU=</Equation></Text-field>
</Output>
<Output>
<Text-field style="2D Output" layout="Maple Output"><Equation executable="false" style="2D Output">JCIrIVs/KilmIiEjNQ==</Equation></Text-field>
</Output>
<Output>
<Text-field style="2D Output" layout="Maple Output"><Equation executable="false" style="2D Output">JCIrITNmXFIiISM1</Equation></Text-field>
</Output>
<Output>
<Text-field style="2D Output" layout="Maple Output"><Equation executable="false" style="2D Output">JCIrUydcMkAiISM1</Equation></Text-field>
</Output>
<Output>
<Text-field style="2D Output" layout="Maple Output"><Equation executable="false" style="2D Output">JCIrTGF4VzUhIzU=</Equation></Text-field>
</Output>
<Output>
<Text-field style="2D Output" layout="Maple Output"><Equation executable="false" style="2D Output">JCIrS0RUYyopISM2</Equation></Text-field>
</Output>
<Output>
<Text-field style="2D Output" layout="Maple Output"><Equation executable="false" style="2D Output">JCIrby9pP3chIzY=</Equation></Text-field>
</Output>
<Output>
<Text-field style="2D Output" layout="Maple Output"><Equation executable="false" style="2D Output">JCIrK1dhR2shIzY=</Equation></Text-field>
</Output>
<Output>
<Text-field style="2D Output" layout="Maple Output"><Equation executable="false" style="2D Output">JCIrS0JGcGAhIzY=</Equation></Text-field>
</Output>
<Output>
<Text-field style="2D Output" layout="Maple Output"><Equation executable="false" style="2D Output">JCIrSypcRlYlISM2</Equation></Text-field>
</Output>
<Output>
<Text-field style="2D Output" layout="Maple Output"><Equation executable="false" style="2D Output">JCIrK01vNE8hIzY=</Equation></Text-field>
</Output>
<Output>
<Text-field style="2D Output" layout="Maple Output"><Equation executable="false" style="2D Output">JCIrblleIipHISM2</Equation></Text-field>
</Output>
<Output>
<Text-field style="2D Output" layout="Maple Output"><Equation executable="false" style="2D Output">JCIrTFJKcUEhIzY=</Equation></Text-field>
</Output>
<Output>
<Text-field style="2D Output" layout="Maple Output"><Equation executable="false" style="2D Output">JCIrK1F5UTwhIzY=</Equation></Text-field>
</Output>
<Output>
<Text-field style="2D Output" layout="Maple Output"><Equation executable="false" style="2D Output">JCIrTEA7IUgiISM2</Equation></Text-field>
</Output>
<Output>
<Text-field style="2D Output" layout="Maple Output"><Equation executable="false" style="2D Output">JCIrb215Ij0qISM3</Equation></Text-field>
</Output>
<Output>
<Text-field style="2D Output" layout="Maple Output"><Equation executable="false" style="2D Output">JCIrKz9ocWghIzc=</Equation></Text-field>
</Output>
<Output>
<Text-field style="2D Output" layout="Maple Output"><Equation executable="false" style="2D Output">JCIrb21XOVEhIzc=</Equation></Text-field>
</Output>
<Output>
<Text-field style="2D Output" layout="Maple Output"><Equation executable="false" style="2D Output">JCIrbjFwaj8hIzc=</Equation></Text-field>
</Output>
<Output>
<Text-field style="2D Output" layout="Maple Output"><Equation executable="false" style="2D Output">JCIrb21BQygpISM4</Equation></Text-field>
</Output>
<Output>
<Text-field style="2D Output" layout="Maple Output"><Equation executable="false" style="2D Output">JCIrKytHISk+ISM4</Equation></Text-field>
</Output>
</Group></Presentation-Block><Presentation-Block>
<Group view="presentation" hide-input="false" hide-output="true" inline-output="false" labelreference="L1186" drawlabel="true" redirect-target="L1188">
<Input>
<Text-field prompt="&gt; " style="Maple Input" layout="Normal"><Equation executable="true" style="2D Input" input-equation="" display="LUklbXJvd0c2Iy9JK21vZHVsZW5hbWVHNiJJLFR5cGVzZXR0aW5nR0koX3N5c2xpYkdGJzY9LUkjbWlHRiQ2JVEkU3dmRicvJSdpdGFsaWNHUSV0cnVlRicvJSxtYXRodmFyaWFudEdRJ2l0YWxpY0YnLUkjbW9HRiQ2LVEqJmNvbG9uZXE7RicvRjNRJ25vcm1hbEYnLyUmZmVuY2VHUSZmYWxzZUYnLyUqc2VwYXJhdG9yR0Y9LyUpc3RyZXRjaHlHRj0vJSpzeW1tZXRyaWNHRj0vJShsYXJnZW9wR0Y9LyUubW92YWJsZWxpbWl0c0dGPS8lJ2FjY2VudEdGPS8lJ2xzcGFjZUdRLDAuMjc3Nzc3OGVtRicvJSdyc3BhY2VHRkwtSSNtbkdGJDYkUS0wLjE4MDY2MTI0MjNGJ0Y5LUY2Ni1RIjtGJ0Y5RjsvRj9GMUZARkJGREZGRkgvRktRJjAuMGVtRidGTS1GLDYlUSJ0RidGL0YyRjUtRlA2JFEkMy4xRidGOUZTLUYsNiVRIktGJ0YvRjJGNS1GUDYkUSQ1MDBGJ0Y5RlMtRiw2JVEiQUYnRi9GMkY1LUZQNiRRIjFGJ0Y5RlMtRiw2JVEicUYnRi9GMkY1RmJvRlMtRiw2JVEnJiM5NjY7RicvRjBGPUY5RjUtRlA2JFElMC4xNUYnRjlGUy8lJ2ZhbWlseUdRMFRpbWVzfk5ld35Sb21hbkYnLyUrZXhlY3V0YWJsZUdGPUY5">LUklbXJvd0c2Iy9JK21vZHVsZW5hbWVHNiJJLFR5cGVzZXR0aW5nR0koX3N5c2xpYkdGJzY6LUkjbWlHRiQ2JVEkU3dmRicvJSdpdGFsaWNHUSV0cnVlRicvJSxtYXRodmFyaWFudEdRJ2l0YWxpY0YnLUkjbW9HRiQ2LVEqJmNvbG9uZXE7RicvRjNRJ25vcm1hbEYnLyUmZmVuY2VHUSZmYWxzZUYnLyUqc2VwYXJhdG9yR0Y9LyUpc3RyZXRjaHlHRj0vJSpzeW1tZXRyaWNHRj0vJShsYXJnZW9wR0Y9LyUubW92YWJsZWxpbWl0c0dGPS8lJ2FjY2VudEdGPS8lJ2xzcGFjZUdRLDAuMjc3Nzc3OGVtRicvJSdyc3BhY2VHRkwtSSNtbkdGJDYkUS0wLjE4MDY2MTI0MjNGJ0Y5LUY2Ni1RIjtGJ0Y5RjsvRj9GMUZARkJGREZGRkgvRktRJjAuMGVtRidGTS1GLDYlUSJ0RidGL0YyRjUtRlA2JFEkMy4xRidGOUZTLUYsNiVRIktGJ0YvRjJGNS1GUDYkUSQ1MDBGJ0Y5RlMtRiw2JVEiQUYnRi9GMkY1LUZQNiRRIjFGJ0Y5RlMtRiw2JVEicUYnRi9GMkY1RmJvRlMtRiw2JVEmJnBoaTtGJy9GMEY9RjlGNS1GUDYkUSUwLjE1RidGOUZT</Equation></Text-field>
</Input>
<Output>
<Text-field superscript="false" placeholder="false" executable="false" selection-placeholder="false" italic="false" size="12" bold="false" subscript="false" family="Times New Roman" opaque="false" underline="false" background="[255,255,255]" readonly="false" foreground="[0,0,0]" alignment="centred" firstindent="0" spacebelow="0" leftmargin="0" linespacing="0.0" initial="0" linebreak="space" rightmargin="0" bulletsuffix="" spaceabove="0" bullet="none" pagebreak-before="false"><Equation executable="false" style="2D Output" display="LUkjbWlHNiMvSSttb2R1bGVuYW1lRzYiSSxUeXBlc2V0dGluZ0dJKF9zeXNsaWJHRic2JVE1b3V0cHV0fnJlZGlyZWN0ZWQuLi5GJy8lJ2l0YWxpY0dRJXRydWVGJy8lLG1hdGh2YXJpYW50R1EnaXRhbGljRic=">LUkjbWlHNiMvSSttb2R1bGVuYW1lRzYiSSxUeXBlc2V0dGluZ0dJKF9zeXNsaWJHRic2JVE1b3V0cHV0fnJlZGlyZWN0ZWQuLi5GJy8lJ2l0YWxpY0dRJXRydWVGJy8lLG1hdGh2YXJpYW50R1EnaXRhbGljRic=</Equation></Text-field>
</Output>
</Group>
<Group view="presentation" hide-input="true" hide-output="false" inline-output="false" labelreference="L1188" drawlabel="true" redirect-source="L1186">
<Input>
<Text-field prompt="&gt; " style="Maple Input" layout="Normal">print(<Label label="L1186" view="label" executable="true"></Label>); # input placeholder</Text-field>
</Input>
<Output>
<Text-field style="2D Output" layout="Maple Output"><Equation executable="false" style="2D Output">JCIrQkNoMT0hIzU=</Equation></Text-field>
</Output>
<Output>
<Text-field style="2D Output" layout="Maple Output"><Equation executable="false" style="2D Output">JCIjSiEiIg==</Equation></Text-field>
</Output>
<Output>
<Text-field style="2D Output" layout="Maple Output"><Equation executable="false" style="2D Output">IiQrJg==</Equation></Text-field>
</Output>
<Output>
<Text-field style="2D Output" layout="Maple Output"><Equation executable="false" style="2D Output">IiIi</Equation></Text-field>
</Output>
<Output>
<Text-field style="2D Output" layout="Maple Output"><Equation executable="false" style="2D Output">IiIi</Equation></Text-field>
</Output>
<Output>
<Text-field style="2D Output" layout="Maple Output"><Equation executable="false" style="2D Output">JCIjOiEiIw==</Equation></Text-field>
</Output>
</Group></Presentation-Block><Presentation-Block>
<Group view="presentation" hide-input="false" hide-output="true" inline-output="false" labelreference="L1183" drawlabel="true">
<Input>
<Text-field style="Text" layout="Normal"><Equation executable="false" style="2D Math" input-equation="" display="LUklbXJvd0c2Iy9JK21vZHVsZW5hbWVHNiJJLFR5cGVzZXR0aW5nR0koX3N5c2xpYkdGJzYlLUkjbWlHRiQ2I1EhRicvJSdmYW1pbHlHUTBUaW1lc35OZXd+Um9tYW5GJy8lLG1hdGh2YXJpYW50R1Enbm9ybWFsRic=">LUklbXJvd0c2Iy9JK21vZHVsZW5hbWVHNiJJLFR5cGVzZXR0aW5nR0koX3N5c2xpYkdGJzYjLUkjbWlHRiQ2I1EhRic=</Equation></Text-field>
</Input>
</Group></Presentation-Block><Presentation-Block>
<Group view="presentation" hide-input="false" hide-output="true" inline-output="false" labelreference="L1156" drawlabel="true" redirect-target="L1154">
<Input>
<Text-field prompt="&gt; " style="Maple Input" layout="Normal"><Equation executable="true" style="2D Input" input-equation="" display="LUklbXJvd0c2Iy9JK21vZHVsZW5hbWVHNiJJLFR5cGVzZXR0aW5nR0koX3N5c2xpYkdGJzYuLUkjbWlHRiQ2JlEiUEYnLyUnZmFtaWx5R1EwVGltZXN+TmV3flJvbWFuRicvJSdpdGFsaWNHUSV0cnVlRicvJSxtYXRodmFyaWFudEdRJ2l0YWxpY0YnLUkjbW9HRiQ2L1EqJmNvbG9uZXE7RidGL0YyRjUvJSZmZW5jZUdRJmZhbHNlRicvJSpzZXBhcmF0b3JHRj4vJSlzdHJldGNoeUdGPi8lKnN5bW1ldHJpY0dGPi8lKGxhcmdlb3BHRj4vJS5tb3ZhYmxlbGltaXRzR0Y+LyUnYWNjZW50R0Y+LyUnbHNwYWNlR1EsMC4yNzc3Nzc4ZW1GJy8lJ3JzcGFjZUdGTS1GLDYmUSJ5RidGL0YyRjUtRjk2L1EoJnNyYXJyO0YnRi9GMkY1RjxGP0ZBRkNGRUZHRkkvRkxRJjAuMGVtRicvRk9GVy1JI21uR0YkNiVRIzQwRidGLy9GNlEnbm9ybWFsRictRjk2LlEqJnVtaW51czA7RidGL0ZnbkY8Rj9GQUZDRkVGR0ZJL0ZMUSwwLjIyMjIyMjJlbUYnL0ZPRl1vLUkmbWZyYWNHRiQ2KC1GIzYoLUYsNiVRInFGJy9GM0Y+RmduLUY5Ni1RJyZzZG90O0YnRmduRjxGP0ZBRkNGRUZHRklGVkZYRmRvRmhvLUYsNiVRInRGJ0Znb0ZnbkZnbi1GIzYsLUZaNiRRKTAuMDg2NDAwRidGZ25GaG8tRiw2JVEiQUYnRmdvRmduRmhvLUYsNiVGZXBGMkY1RmhvLUYsNidRJyYjOTY2O0YnRi9GZ28vJStleGVjdXRhYmxlR0Y+RmduLUY5Ni9Gam9GL0ZbcUZnbkY8Rj9GQUZDRkVGR0ZJRlZGWC1GLDYlUSJLRidGZ29GZ25GZ24vJS5saW5ldGhpY2tuZXNzR1EiMUYnLyUrZGVub21hbGlnbkdRJ2NlbnRlckYnLyUpbnVtYWxpZ25HRmdxLyUpYmV2ZWxsZWRHRj4tRjk2LkZqb0YvRmduRjxGP0ZBRkNGRUZHRklGVkZYLUYsNiZRJGludEYnRi9GMkY1LUkobWZlbmNlZEdGJDYlLUYjNistRmBvNigtRiM2Ji1GLDYjUSFGJy1GIzYlLUYsNiVRJWRmdzJGJ0Znb0Znbi1GYnI2JC1GIzYkLUYsNiVRInhGJ0YyRjVGZ25GZ25GZ25GanJGZ24tRiM2JS1GYnI2JS1GIzYmRmpyLUYjNidGanItRmBvNigtRiM2JS1GLDYmUSVLcm93RidGL0YyRjUtRmJyNiUtRiM2JC1GLDYmRmhzRi9GMkY1RmduRi9GZ25GZ24tRiM2JS1GLDYlUSgmIzk1NjtvRidGMkY1Ri9GZ25GYnFGZXFGaHFGanEtRjk2LlEiK0YnRi9GZ24vRj1RJnVuc2V0RicvRkBGZ3UvRkJGZ3UvRkRGZ3UvRkZGZ3UvRkhGZ3UvRkpGZ3VGXG9GXm8tRmBvNigtRiM2JS1GLDYmUSRLcndGJ0YvRjJGNUZodEZnbi1GIzYkLUYsNiVRKCYjOTU2O3dGJ0YyRjVGZ25GYnFGZXFGaHFGanFGZ25GanJGZ25GL0ZnbkZqckZnbkZicUZlcUZocUZqcS1GOTYuUSIsRidGL0ZnbkY8L0ZARjRGQUZDRkVGR0ZJRlYvRk9RLDAuMzMzMzMzM2VtRidGXHUtRjk2LlEiPUYnRi9GZ25GPEY/RkFGQ0ZFRkdGSUZLRk4tRlo2JUZkcUYvRmduLUY5Ni5RIy4uRidGL0ZnbkY8Rj9GQUZDRkVGR0ZJRlxvRlgtRjk2LlEifkYnRi9GZ25GPEY/RkFGQ0ZFRkdGSUZWRlhGUEZnbkYvRmduLUY5Ni5RIjtGJ0YvRmduRjxGXXdGQUZDRkVGR0ZJRlZGTkZnbg==">LUklbXJvd0c2Iy9JK21vZHVsZW5hbWVHNiJJLFR5cGVzZXR0aW5nR0koX3N5c2xpYkdGJzYtLUkjbWlHRiQ2JlEiUEYnLyUnZmFtaWx5R1EwVGltZXN+TmV3flJvbWFuRicvJSdpdGFsaWNHUSV0cnVlRicvJSxtYXRodmFyaWFudEdRJ2l0YWxpY0YnLUkjbW9HRiQ2L1EqJmNvbG9uZXE7RidGL0YyRjUvJSZmZW5jZUdRJmZhbHNlRicvJSpzZXBhcmF0b3JHRj4vJSlzdHJldGNoeUdGPi8lKnN5bW1ldHJpY0dGPi8lKGxhcmdlb3BHRj4vJS5tb3ZhYmxlbGltaXRzR0Y+LyUnYWNjZW50R0Y+LyUnbHNwYWNlR1EsMC4yNzc3Nzc4ZW1GJy8lJ3JzcGFjZUdGTS1GLDYmUSJ5RidGL0YyRjUtRjk2L1EoJnNyYXJyO0YnRi9GMkY1RjxGP0ZBRkNGRUZHRkkvRkxRJjAuMGVtRicvRk9GVy1JI21uR0YkNiVRIzQwRidGLy9GNlEnbm9ybWFsRictRjk2LlEqJnVtaW51czA7RidGL0ZnbkY8Rj9GQUZDRkVGR0ZJL0ZMUSwwLjIyMjIyMjJlbUYnL0ZPRl1vLUkmbWZyYWNHRiQ2KC1GIzYnLUYsNiVRInFGJy9GM0Y+RmduLUY5Ni1RJyZzZG90O0YnRmduRjxGP0ZBRkNGRUZHRklGVkZYRmRvRmhvLUYsNiVRInRGJ0Znb0Znbi1GIzYrLUZaNiRRKTAuMDg2NDAwRidGZ25GaG8tRiw2JVEiQUYnRmdvRmduRmhvLUYsNiVGZXBGMkY1RmhvLUYsNidRJiZwaGk7RidGL0Znby8lK2V4ZWN1dGFibGVHRj5GZ24tRjk2L0Zqb0YvRltxRmduRjxGP0ZBRkNGRUZHRklGVkZYLUYsNiVRIktGJ0Znb0Znbi8lLmxpbmV0aGlja25lc3NHUSIxRicvJStkZW5vbWFsaWduR1EnY2VudGVyRicvJSludW1hbGlnbkdGZ3EvJSliZXZlbGxlZEdGPi1GOTYuRmpvRi9GZ25GPEY/RkFGQ0ZFRkdGSUZWRlgtRiw2JlEkaW50RidGL0YyRjUtSShtZmVuY2VkR0YkNiUtRiM2Ki1GYG82KC1GIzYlLUYsNiNRIUYnLUYjNiQtRiw2JVElZGZ3MkYnRmdvRmduLUZicjYkLUYjNiMtRiw2JVEieEYnRjJGNUZnbkZqci1GIzYkLUZicjYlLUYjNiVGanItRiM2JkZqci1GYG82KC1GIzYkLUYsNiZRJUtyb3dGJ0YvRjJGNS1GYnI2JS1GIzYjLUYsNiZGaHNGL0YyRjVGL0Znbi1GIzYjLUYsNiVRJiZtdTtvRidGMkY1RmJxRmVxRmhxRmpxLUY5Ni5RIitGJ0YvRmduL0Y9USZ1bnNldEYnL0ZARmd1L0ZCRmd1L0ZERmd1L0ZGRmd1L0ZIRmd1L0ZKRmd1RlxvRl5vLUZgbzYoLUYjNiQtRiw2JlEkS3J3RidGL0YyRjVGaHQtRiM2Iy1GLDYlUSYmbXU7d0YnRjJGNUZicUZlcUZocUZqcUZqckYvRmduRmpyRmJxRmVxRmhxRmpxLUY5Ni5RIixGJ0YvRmduRjwvRkBGNEZBRkNGRUZHRklGVi9GT1EsMC4zMzMzMzMzZW1GJ0ZcdS1GOTYuUSI9RidGL0ZnbkY8Rj9GQUZDRkVGR0ZJRktGTi1GWjYlRmRxRi9GZ24tRjk2LlEjLi5GJ0YvRmduRjxGP0ZBRkNGRUZHRklGXG9GWC1GOTYuUSJ+RidGL0ZnbkY8Rj9GQUZDRkVGR0ZJRlZGWEZQRi9GZ24tRjk2LlEiO0YnRi9GZ25GPEZdd0ZBRkNGRUZHRklGVkZO</Equation></Text-field>
</Input>
<Output>
<Text-field superscript="false" placeholder="false" executable="false" selection-placeholder="false" italic="false" size="12" bold="false" subscript="false" family="Times New Roman" opaque="false" underline="false" background="[255,255,255]" readonly="false" foreground="[0,0,0]" alignment="centred" firstindent="0" spacebelow="0" leftmargin="0" linespacing="0.0" initial="0" linebreak="space" rightmargin="0" bulletsuffix="" spaceabove="0" bullet="none" pagebreak-before="false"><Equation executable="false" style="2D Output" display="LUkjbWlHNiMvSSttb2R1bGVuYW1lRzYiSSxUeXBlc2V0dGluZ0dJKF9zeXNsaWJHRic2JVE1b3V0cHV0fnJlZGlyZWN0ZWQuLi5GJy8lJ2l0YWxpY0dRJXRydWVGJy8lLG1hdGh2YXJpYW50R1EnaXRhbGljRic=">LUkjbWlHNiMvSSttb2R1bGVuYW1lRzYiSSxUeXBlc2V0dGluZ0dJKF9zeXNsaWJHRic2JVE1b3V0cHV0fnJlZGlyZWN0ZWQuLi5GJy8lJ2l0YWxpY0dRJXRydWVGJy8lLG1hdGh2YXJpYW50R1EnaXRhbGljRic=</Equation></Text-field>
</Output>
</Group>
<Group view="presentation" hide-input="true" hide-output="false" inline-output="false" labelreference="L1154" drawlabel="true" redirect-source="L1156">
<Input>
<Text-field prompt="&gt; " style="Maple Input" layout="Normal">print(<Label label="L1156" view="label" executable="true"></Label>); # input placeholder</Text-field>
</Input>
<Output>
<Text-field style="2D Output" layout="Maple Output"><Equation executable="false" style="2D Output" display="LUklbXJvd0c2Iy9JK21vZHVsZW5hbWVHNiJJLFR5cGVzZXR0aW5nR0koX3N5c2xpYkdGJzYpLUkjbWlHRiQ2JVEieUYnLyUnaXRhbGljR1EldHJ1ZUYnLyUsbWF0aHZhcmlhbnRHUSdpdGFsaWNGJy1JI21vR0YkNi1RKCYjODU5NDtGJy9GM1Enbm9ybWFsRicvJSZmZW5jZUdRJmZhbHNlRicvJSpzZXBhcmF0b3JHRj0vJSlzdHJldGNoeUdGPS8lKnN5bW1ldHJpY0dGPS8lKGxhcmdlb3BHRj0vJS5tb3ZhYmxlbGltaXRzR0Y9LyUnYWNjZW50R0Y9LyUnbHNwYWNlR1EmMC4wZW1GJy8lJ3JzcGFjZUdGTC1GIzYmLUkjbW5HRiQ2JFEjNDBGJ0Y5LUY2Ni1RIitGJ0Y5RjtGPkZARkJGREZGRkgvRktRLDAuMjIyMjIyMmVtRicvRk5GWS1JJm1mcmFjR0YkNigtRiM2Ly1JKG1mZW5jZWRHRiQ2JC1GIzYlLUY2Ni1RKiZ1bWludXMwO0YnRjlGO0Y+RkBGQkZERkZGSEZYRlotRlI2JFEiMUYnRjlGOUY5LUY2Ni1RMSZJbnZpc2libGVUaW1lcztGJ0Y5RjtGPkZARkJGREZGRkhGSkZNLUYsNiVRInFGJ0YvRjJGZW9GaG9GZW8tRiw2JVEidEYnRi9GMkZlby1GW282JC1GIzYrLUkobXN1YnN1cEdGJDYnLUY2Ni1RKCYjODc0NztGJ0Y5RjtGPkZARkJGREZGRkhGSkZNRmJvRisvJTFzdXBlcnNjcmlwdHNoaWZ0R1EiMkYnLyUvc3Vic2NyaXB0c2hpZnRHUSIwRictRmZuNigtRiM2Jy1GIzYpLUYsNiVRJWRmdzJGJ0YvRjItRjY2LVEwJkFwcGx5RnVuY3Rpb247RidGOUY7Rj5GQEZCRkRGRkZIRkpGTS1GW282JC1GIzYnLUYsNiVRInhGJ0YvRjIvJSdmYW1pbHlHUTBUaW1lc35OZXd+Um9tYW5GJy8lK2ZvcmVncm91bmRHUShbMCwwLDBdRicvJSlyZWFkb25seUdGPUY5RjlGYXJGZHJGZ3JGOUZhckZkckZnckY5LUYjNictRiM2Ji1GZm42KC1GIzYnLUYjNiktRiw2JVElS3Jvd0YnRi9GMkZncUZqcUZhckZkckZnckY5RmFyRmRyRmdyRjktRiM2Jy1GLDYlUSYmbXU7b0YnRi9GMkZhckZkckZnckY5LyUubGluZXRoaWNrbmVzc0dGZG8vJStkZW5vbWFsaWduR1EnY2VudGVyRicvJSludW1hbGlnbkdGX3QvJSliZXZlbGxlZEdGPUZVLUZmbjYoLUYjNictRiM2KS1GLDYlUSRLcndGJ0YvRjJGZ3FGanFGYXJGZHJGZ3JGOUZhckZkckZnckY5LUYjNictRiw2JVEmJm11O3dGJ0YvRjJGYXJGZHJGZ3JGOUZbdEZddEZgdEZidEY5RmFyRmRyRmdyRjlGW3RGXXRGYHRGYnQtSSdtc3BhY2VHRiQ2Ji8lJ2hlaWdodEdRJjAuMGV4RicvJSZ3aWR0aEdRJjAuM2VtRicvJSZkZXB0aEdGZ3UvJSpsaW5lYnJlYWtHUSVhdXRvRictRjY2LVEwJkRpZmZlcmVudGlhbEQ7RidGOUY7Rj5GQEZCRkRGRkZIRkpGTUZeckZhckZkckZnckY5RjlGYXJGZHJGZ3JGOS1GIzYvLUZSNiRRKTAuMDg2NDAwRidGOUZlby1GLDYlUSJBRidGL0YyRmVvRmh2RmVvLUYsNiVRJyYjOTY2O0YnL0YwRj1GOUZlby1GLDYlUSJLRidGL0YyRmFyRmRyRmdyRjlGW3RGXXRGYHRGYnRGOUZhckZkckZnckY5">Zio2I0kieUc2IkYlNiRJKW9wZXJhdG9yR0YlSSZhcnJvd0dGJUYlLCYiI1MiIiIqNiEiIkYrSSJxR0YlRitGLkYrSSJ0R0YlRistSSRpbnRHRiU2JComLUklZGZ3MkdGJTYjSSJ4R0YlRissJiomLUklS3Jvd0dGJUY2RitJJiZtdTtvR0YlRi1GKyomLUkkS3J3R0YlRjZGK0kmJm11O3dHRiVGLUYrRi0vRjc7RitGJEYrJCImK2spISInRi1JIkFHRiVGLUZGRi1JJHBoaUdGJUYtSSJLR0YlRi1GK0YlRiVGJQ==</Equation></Text-field>
</Output>
</Group>
<Group view="presentation" hide-input="false" hide-output="true" inline-output="false" labelreference="L1155" drawlabel="true" redirect-target="L1189">
<Input>
<Text-field prompt="&gt; " style="Maple Input" layout="Normal"><Equation executable="true" style="2D Input" input-equation="" display="LUklbXJvd0c2Iy9JK21vZHVsZW5hbWVHNiJJLFR5cGVzZXR0aW5nR0koX3N5c2xpYkdGJzY+LUkjbW9HRiQ2L1EkZm9yRicvJSVib2xkR1EldHJ1ZUYnLyUsbWF0aHZhcmlhbnRHUSVib2xkRicvJStmb250d2VpZ2h0R0Y0LyUmZmVuY2VHUSZmYWxzZUYnLyUqc2VwYXJhdG9yR0Y5LyUpc3RyZXRjaHlHRjkvJSpzeW1tZXRyaWNHRjkvJShsYXJnZW9wR0Y5LyUubW92YWJsZWxpbWl0c0dGOS8lJ2FjY2VudEdGOS8lJ2xzcGFjZUdRJjAuMGVtRicvJSdyc3BhY2VHRkgtRiw2LVEifkYnL0YzUSdub3JtYWxGJ0Y3RjpGPEY+RkBGQkZERkZGSS1JI21pR0YkNiVRI1N3RicvJSdpdGFsaWNHRjEvRjNRJ2l0YWxpY0YnRkstRiw2L1ElZnJvbUYnRi9GMkY1RjdGOkY8Rj5GQEZCRkRGRkZJRkstRlE2JVEkU3dmRidGVEZWRkstRiw2L1EjYnlGJ0YvRjJGNUY3RjpGPEY+RkBGQkZERkZGSUZLLUkjbW5HRiQ2JFElMC4wMUYnRk5GSy1GLDYvUSN0b0YnRi9GMkY1RjdGOkY8Rj5GQEZCRkRGRkZJRkstRlxvNiRRIjFGJ0ZORkstRiw2L1EjZG9GJ0YvRjJGNUY3RjpGPEY+RkBGQkZERkZGSUZLRkstRlE2JVEmcHJpbnRGJ0ZURlYtSShtZmVuY2VkR0YkNiQtRiM2JS1GUTYmUSJQRicvJSdmYW1pbHlHUTBUaW1lc35OZXd+Um9tYW5GJy9GVUY5Rk4tRlxwNiUtRiM2JC1GUTYmRlNGY3BGVEZWRk5GY3BGTkZORk5GS0ZLLUYsNi9RJGVuZEYnRi9GMkY1RjdGOkY8Rj5GQEZCRkRGRkZJRktGZW8tRiw2LVEiO0YnRk5GNy9GO0YxRjxGPkZARkJGREZGL0ZKUSwwLjI3Nzc3NzhlbUYnRk4=">LUklbXJvd0c2Iy9JK21vZHVsZW5hbWVHNiJJLFR5cGVzZXR0aW5nR0koX3N5c2xpYkdGJzY9LUkjbW9HRiQ2L1EkZm9yRicvJSVib2xkR1EldHJ1ZUYnLyUsbWF0aHZhcmlhbnRHUSVib2xkRicvJStmb250d2VpZ2h0R0Y0LyUmZmVuY2VHUSZmYWxzZUYnLyUqc2VwYXJhdG9yR0Y5LyUpc3RyZXRjaHlHRjkvJSpzeW1tZXRyaWNHRjkvJShsYXJnZW9wR0Y5LyUubW92YWJsZWxpbWl0c0dGOS8lJ2FjY2VudEdGOS8lJ2xzcGFjZUdRJjAuMGVtRicvJSdyc3BhY2VHRkgtRiw2LVEifkYnL0YzUSdub3JtYWxGJ0Y3RjpGPEY+RkBGQkZERkZGSS1JI21pR0YkNiVRI1N3RicvJSdpdGFsaWNHRjEvRjNRJ2l0YWxpY0YnRkstRiw2L1ElZnJvbUYnRi9GMkY1RjdGOkY8Rj5GQEZCRkRGRkZJRkstRlE2JVEkU3dmRidGVEZWRkstRiw2L1EjYnlGJ0YvRjJGNUY3RjpGPEY+RkBGQkZERkZGSUZLLUkjbW5HRiQ2JFElMC4wMUYnRk5GSy1GLDYvUSN0b0YnRi9GMkY1RjdGOkY8Rj5GQEZCRkRGRkZJRkstRlxvNiRRIjFGJ0ZORkstRiw2L1EjZG9GJ0YvRjJGNUY3RjpGPEY+RkBGQkZERkZGSUZLRkstRlE2JVEmcHJpbnRGJ0ZURlYtSShtZmVuY2VkR0YkNiQtRiM2JC1GUTYmUSJQRicvJSdmYW1pbHlHUTBUaW1lc35OZXd+Um9tYW5GJy9GVUY5Rk4tRlxwNiUtRiM2Iy1GUTYmRlNGY3BGVEZWRmNwRk5GTkZLRkstRiw2L1EkZW5kRidGL0YyRjVGN0Y6RjxGPkZARkJGREZGRklGS0Zlby1GLDYtUSI7RidGTkY3L0Y7RjFGPEY+RkBGQkZERkYvRkpRLDAuMjc3Nzc3OGVtRic=</Equation></Text-field>
</Input>
<Output>
<Text-field superscript="false" placeholder="false" executable="false" selection-placeholder="false" italic="false" size="12" bold="false" subscript="false" family="Times New Roman" opaque="false" underline="false" background="[255,255,255]" readonly="false" foreground="[0,0,0]" alignment="centred" firstindent="0" spacebelow="0" leftmargin="0" linespacing="0.0" initial="0" linebreak="space" rightmargin="0" bulletsuffix="" spaceabove="0" bullet="none" pagebreak-before="false"><Equation executable="false" style="2D Output" display="LUkjbWlHNiMvSSttb2R1bGVuYW1lRzYiSSxUeXBlc2V0dGluZ0dJKF9zeXNsaWJHRic2JVE1b3V0cHV0fnJlZGlyZWN0ZWQuLi5GJy8lJ2l0YWxpY0dRJXRydWVGJy8lLG1hdGh2YXJpYW50R1EnaXRhbGljRic=">LUkjbWlHNiMvSSttb2R1bGVuYW1lRzYiSSxUeXBlc2V0dGluZ0dJKF9zeXNsaWJHRic2JVE1b3V0cHV0fnJlZGlyZWN0ZWQuLi5GJy8lJ2l0YWxpY0dRJXRydWVGJy8lLG1hdGh2YXJpYW50R1EnaXRhbGljRic=</Equation></Text-field>
</Output>
</Group>
<Group view="presentation" hide-input="true" hide-output="false" inline-output="false" labelreference="L1189" drawlabel="true" redirect-source="L1155">
<Input>
<Text-field prompt="&gt; " style="Maple Input" layout="Normal">print(<Label label="L1155" view="label" executable="true"></Label>); # input placeholder</Text-field>
</Input>
<Output>
<Text-field style="2D Output" layout="Maple Output"><Equation executable="false" style="2D Output">JCIrMDpEKWYjISIp</Equation></Text-field>
</Output>
<Output>
<Text-field style="2D Output" layout="Maple Output"><Equation executable="false" style="2D Output">JCIrYC5vaUYhIik=</Equation></Text-field>
</Output>
<Output>
<Text-field style="2D Output" layout="Maple Output"><Equation executable="false" style="2D Output">JCIrOThvOUghIik=</Equation></Text-field>
</Output>
<Output>
<Text-field style="2D Output" layout="Maple Output"><Equation executable="false" style="2D Output">JCIrNDB0X0khIik=</Equation></Text-field>
</Output>
<Output>
<Text-field style="2D Output" layout="Maple Output"><Equation executable="false" style="2D Output">JCIrcmFSd0ohIik=</Equation></Text-field>
</Output>
<Output>
<Text-field style="2D Output" layout="Maple Output"><Equation executable="false" style="2D Output">JCIrKFEhKmZHJCEiKQ==</Equation></Text-field>
</Output>
<Output>
<Text-field style="2D Output" layout="Maple Output"><Equation executable="false" style="2D Output">JCIrIypRSSNRJCEiKQ==</Equation></Text-field>
</Output>
<Output>
<Text-field style="2D Output" layout="Maple Output"><Equation executable="false" style="2D Output">JCIrbVxSbU0hIik=</Equation></Text-field>
</Output>
<Output>
<Text-field style="2D Output" layout="Maple Output"><Equation executable="false" style="2D Output">JCIrPXFXUk4hIik=</Equation></Text-field>
</Output>
<Output>
<Text-field style="2D Output" layout="Maple Output"><Equation executable="false" style="2D Output">JCIrRSZvRWckISIp</Equation></Text-field>
</Output>
<Output>
<Text-field style="2D Output" layout="Maple Output"><Equation executable="false" style="2D Output">JCIrXiJIc2wkISIp</Equation></Text-field>
</Output>
<Output>
<Text-field style="2D Output" layout="Maple Output"><Equation executable="false" style="2D Output">JCIrUjxBL1AhIik=</Equation></Text-field>
</Output>
<Output>
<Text-field style="2D Output" layout="Maple Output"><Equation executable="false" style="2D Output">JCIrPERrV1AhIik=</Equation></Text-field>
</Output>
<Output>
<Text-field style="2D Output" layout="Maple Output"><Equation executable="false" style="2D Output">JCIraU5RelAhIik=</Equation></Text-field>
</Output>
<Output>
<Text-field style="2D Output" layout="Maple Output"><Equation executable="false" style="2D Output">JCIreUpCNFEhIik=</Equation></Text-field>
</Output>
<Output>
<Text-field style="2D Output" layout="Maple Output"><Equation executable="false" style="2D Output">JCIrbjUpWyRRISIp</Equation></Text-field>
</Output>
<Output>
<Text-field style="2D Output" layout="Maple Output"><Equation executable="false" style="2D Output">JCIrU2gjcCZRISIp</Equation></Text-field>
</Output>
<Output>
<Text-field style="2D Output" layout="Maple Output"><Equation executable="false" style="2D Output">JCIrOWIpZShRISIp</Equation></Text-field>
</Output>
<Output>
<Text-field style="2D Output" layout="Maple Output"><Equation executable="false" style="2D Output">JCIrI3kuQSpRISIp</Equation></Text-field>
</Output>
<Output>
<Text-field style="2D Output" layout="Maple Output"><Equation executable="false" style="2D Output">JCIrJyk+RTFSISIp</Equation></Text-field>
</Output>
<Output>
<Text-field style="2D Output" layout="Maple Output"><Equation executable="false" style="2D Output">JCIraGZRPVIhIik=</Equation></Text-field>
</Output>
<Output>
<Text-field style="2D Output" layout="Maple Output"><Equation executable="false" style="2D Output">JCIrMVImKUdSISIp</Equation></Text-field>
</Output>
<Output>
<Text-field style="2D Output" layout="Maple Output"><Equation executable="false" style="2D Output">JCIrOkoheiRSISIp</Equation></Text-field>
</Output>
<Output>
<Text-field style="2D Output" layout="Maple Output"><Equation executable="false" style="2D Output">JCIrIypldFhSISIp</Equation></Text-field>
</Output>
<Output>
<Text-field style="2D Output" layout="Maple Output"><Equation executable="false" style="2D Output">JCIrKm9DRCZSISIp</Equation></Text-field>
</Output>
<Output>
<Text-field style="2D Output" layout="Maple Output"><Equation executable="false" style="2D Output">JCIrVWxUZVIhIik=</Equation></Text-field>
</Output>
<Output>
<Text-field style="2D Output" layout="Maple Output"><Equation executable="false" style="2D Output">JCIrcW9galIhIik=</Equation></Text-field>
</Output>
<Output>
<Text-field style="2D Output" layout="Maple Output"><Equation executable="false" style="2D Output">JCIrQkYqeidSISIp</Equation></Text-field>
</Output>
<Output>
<Text-field style="2D Output" layout="Maple Output"><Equation executable="false" style="2D Output">JCIrYGIoPShSISIp</Equation></Text-field>
</Output>
<Output>
<Text-field style="2D Output" layout="Maple Output"><Equation executable="false" style="2D Output">JCIrZE5FdlIhIik=</Equation></Text-field>
</Output>
<Output>
<Text-field style="2D Output" layout="Maple Output"><Equation executable="false" style="2D Output">JCIrdU9BeVIhIik=</Equation></Text-field>
</Output>
<Output>
<Text-field style="2D Output" layout="Maple Output"><Equation executable="false" style="2D Output">JCIrb0siMylSISIp</Equation></Text-field>
</Output>
<Output>
<Text-field style="2D Output" layout="Maple Output"><Equation executable="false" style="2D Output">JCIrbjozJClSISIp</Equation></Text-field>
</Output>
<Output>
<Text-field style="2D Output" layout="Maple Output"><Equation executable="false" style="2D Output">JCIraDMyJilSISIp</Equation></Text-field>
</Output>
<Output>
<Text-field style="2D Output" layout="Maple Output"><Equation executable="false" style="2D Output">JCIrUXYibylSISIp</Equation></Text-field>
</Output>
<Output>
<Text-field style="2D Output" layout="Maple Output"><Equation executable="false" style="2D Output">JCIrVkhOKSlSISIp</Equation></Text-field>
</Output>
<Output>
<Text-field style="2D Output" layout="Maple Output"><Equation executable="false" style="2D Output">JCIrQFRxKilSISIp</Equation></Text-field>
</Output>
<Output>
<Text-field style="2D Output" layout="Maple Output"><Equation executable="false" style="2D Output">JCIrTFcqMypSISIp</Equation></Text-field>
</Output>
<Output>
<Text-field style="2D Output" layout="Maple Output"><Equation executable="false" style="2D Output">JCIrJDRXPipSISIp</Equation></Text-field>
</Output>
<Output>
<Text-field style="2D Output" layout="Maple Output"><Equation executable="false" style="2D Output">JCIrNDEoRypSISIp</Equation></Text-field>
</Output>
<Output>
<Text-field style="2D Output" layout="Maple Output"><Equation executable="false" style="2D Output">JCIrdiIqbyQqUiEiKQ==</Equation></Text-field>
</Output>
<Output>
<Text-field style="2D Output" layout="Maple Output"><Equation executable="false" style="2D Output">JCIrKClIVCUqUiEiKQ==</Equation></Text-field>
</Output>
<Output>
<Text-field style="2D Output" layout="Maple Output"><Equation executable="false" style="2D Output">JCIrSE4wJipSISIp</Equation></Text-field>
</Output>
<Output>
<Text-field style="2D Output" layout="Maple Output"><Equation executable="false" style="2D Output">JCIrLTNpJipSISIp</Equation></Text-field>
</Output>
<Output>
<Text-field style="2D Output" layout="Maple Output"><Equation executable="false" style="2D Output">JCIrTE43JypSISIp</Equation></Text-field>
</Output>
<Output>
<Text-field style="2D Output" layout="Maple Output"><Equation executable="false" style="2D Output">JCIrVyRwbCpSISIp</Equation></Text-field>
</Output>
<Output>
<Text-field style="2D Output" layout="Maple Output"><Equation executable="false" style="2D Output">JCIrLVwncCpSISIp</Equation></Text-field>
</Output>
<Output>
<Text-field style="2D Output" layout="Maple Output"><Equation executable="false" style="2D Output">JCIrWWdKKCpSISIp</Equation></Text-field>
</Output>
<Output>
<Text-field style="2D Output" layout="Maple Output"><Equation executable="false" style="2D Output">JCIrJip5aSgqUiEiKQ==</Equation></Text-field>
</Output>
<Output>
<Text-field style="2D Output" layout="Maple Output"><Equation executable="false" style="2D Output">JCIrV1wheipSISIp</Equation></Text-field>
</Output>
<Output>
<Text-field style="2D Output" layout="Maple Output"><Equation executable="false" style="2D Output">JCIrWTY6KSpSISIp</Equation></Text-field>
</Output>
<Output>
<Text-field style="2D Output" layout="Maple Output"><Equation executable="false" style="2D Output">JCIreSpwJCkqUiEiKQ==</Equation></Text-field>
</Output>
<Output>
<Text-field style="2D Output" layout="Maple Output"><Equation executable="false" style="2D Output">JCIrLlhjKSpSISIp</Equation></Text-field>
</Output>
<Output>
<Text-field style="2D Output" layout="Maple Output"><Equation executable="false" style="2D Output">JCIrRHV0KSpSISIp</Equation></Text-field>
</Output>
<Output>
<Text-field style="2D Output" layout="Maple Output"><Equation executable="false" style="2D Output">JCIrSzYqKSkqUiEiKQ==</Equation></Text-field>
</Output>
<Output>
<Text-field style="2D Output" layout="Maple Output"><Equation executable="false" style="2D Output">JCIrTHgtKipSISIp</Equation></Text-field>
</Output>
<Output>
<Text-field style="2D Output" layout="Maple Output"><Equation executable="false" style="2D Output">JCIrJjRcIioqUiEiKQ==</Equation></Text-field>
</Output>
<Output>
<Text-field style="2D Output" layout="Maple Output"><Equation executable="false" style="2D Output">JCIrdG9EKipSISIp</Equation></Text-field>
</Output>
<Output>
<Text-field style="2D Output" layout="Maple Output"><Equation executable="false" style="2D Output">JCIrTUROKipSISIp</Equation></Text-field>
</Output>
<Output>
<Text-field style="2D Output" layout="Maple Output"><Equation executable="false" style="2D Output">JCIrIlFQJSoqUiEiKQ==</Equation></Text-field>
</Output>
<Output>
<Text-field style="2D Output" layout="Maple Output"><Equation executable="false" style="2D Output">JCIrcEReKipSISIp</Equation></Text-field>
</Output>
<Output>
<Text-field style="2D Output" layout="Maple Output"><Equation executable="false" style="2D Output">JCIrRyJ6JioqUiEiKQ==</Equation></Text-field>
</Output>
<Output>
<Text-field style="2D Output" layout="Maple Output"><Equation executable="false" style="2D Output">JCIrdHpqKipSISIp</Equation></Text-field>
</Output>
<Output>
<Text-field style="2D Output" layout="Maple Output"><Equation executable="false" style="2D Output">JCIrQCoqbyoqUiEiKQ==</Equation></Text-field>
</Output>
<Output>
<Text-field style="2D Output" layout="Maple Output"><Equation executable="false" style="2D Output">JCIrKHBOKCoqUiEiKQ==</Equation></Text-field>
</Output>
<Output>
<Text-field style="2D Output" layout="Maple Output"><Equation executable="false" style="2D Output">JCIrXmZ4KipSISIp</Equation></Text-field>
</Output>
<Output>
<Text-field style="2D Output" layout="Maple Output"><Equation executable="false" style="2D Output">JCIrajciKSoqUiEiKQ==</Equation></Text-field>
</Output>
<Output>
<Text-field style="2D Output" layout="Maple Output"><Equation executable="false" style="2D Output">JCIrXEAlKSoqUiEiKQ==</Equation></Text-field>
</Output>
<Output>
<Text-field style="2D Output" layout="Maple Output"><Equation executable="false" style="2D Output">JCIrdCFwKSoqUiEiKQ==</Equation></Text-field>
</Output>
<Output>
<Text-field style="2D Output" layout="Maple Output"><Equation executable="false" style="2D Output">JCIrXEMqKSoqUiEiKQ==</Equation></Text-field>
</Output>
<Output>
<Text-field style="2D Output" layout="Maple Output"><Equation executable="false" style="2D Output">JCIrWkUiKioqUiEiKQ==</Equation></Text-field>
</Output>
<Output>
<Text-field style="2D Output" layout="Maple Output"><Equation executable="false" style="2D Output">JCIrKyskKioqUiEiKQ==</Equation></Text-field>
</Output>
<Output>
<Text-field style="2D Output" layout="Maple Output"><Equation executable="false" style="2D Output">JCIrMVslKioqUiEiKQ==</Equation></Text-field>
</Output>
<Output>
<Text-field style="2D Output" layout="Maple Output"><Equation executable="false" style="2D Output">JCIrS3QmKioqUiEiKQ==</Equation></Text-field>
</Output>
<Output>
<Text-field style="2D Output" layout="Maple Output"><Equation executable="false" style="2D Output">JCIrPHknKioqUiEiKQ==</Equation></Text-field>
</Output>
<Output>
<Text-field style="2D Output" layout="Maple Output"><Equation executable="false" style="2D Output">JCIreGsoKioqUiEiKQ==</Equation></Text-field>
</Output>
<Output>
<Text-field style="2D Output" layout="Maple Output"><Equation executable="false" style="2D Output">JCIrME4pKioqUiEiKQ==</Equation></Text-field>
</Output>
<Output>
<Text-field style="2D Output" layout="Maple Output"><Equation executable="false" style="2D Output">JCIrdiEqKSoqKlIhIik=</Equation></Text-field>
</Output>
<Output>
<Text-field style="2D Output" layout="Maple Output"><Equation executable="false" style="2D Output">JCIrVUwqKioqUiEiKQ==</Equation></Text-field>
</Output>
<Output>
<Text-field style="2D Output" layout="Maple Output"><Equation executable="false" style="2D Output">JCIrW2sqKioqUiEiKQ==</Equation></Text-field>
</Output>
<Output>
<Text-field style="2D Output" layout="Maple Output"><Equation executable="false" style="2D Output">JCIrPiYpKioqKlIhIik=</Equation></Text-field>
</Output>
<Output>
<Text-field style="2D Output" layout="Maple Output"><Equation executable="false" style="2D Output">JCIrbycqKioqKlIhIik=</Equation></Text-field>
</Output>
</Group></Presentation-Block><Presentation-Block>
<Group view="presentation" hide-input="false" hide-output="true" inline-output="false" labelreference="L1153" drawlabel="true">
<Input>
<Text-field style="Text" layout="Normal"><Equation executable="false" style="2D Math" input-equation="" display="LUklbXJvd0c2Iy9JK21vZHVsZW5hbWVHNiJJLFR5cGVzZXR0aW5nR0koX3N5c2xpYkdGJzYlLUkjbWlHRiQ2I1EhRicvJSdmYW1pbHlHUTBUaW1lc35OZXd+Um9tYW5GJy8lLG1hdGh2YXJpYW50R1Enbm9ybWFsRic=">JSFH</Equation></Text-field>
</Input>
</Group></Presentation-Block>
</Section>
<Section collapsed="false" MultipleChoiceAnswerIndex="-1" MultipleChoiceRandomizeChoices="false" TrueFalseAnswerIndex="-1" EssayAnswerRows="5" EssayAnswerColumns="60"><Title>
<Text-field style="Heading 2" layout="Heading 2"> Diff(P(x),x)</Text-field></Title><Presentation-Block>
<Group view="presentation" hide-input="false" hide-output="true" inline-output="false" labelreference="L1016" drawlabel="true" redirect-target="L1133">
<Input>
<Text-field prompt="&gt; " style="Maple Input" layout="Normal"><Equation executable="true" style="2D Input" input-equation="" display="LUklbXJvd0c2Iy9JK21vZHVsZW5hbWVHNiJJLFR5cGVzZXR0aW5nR0koX3N5c2xpYkdGJzYpLUkjbWlHRiQ2JVEjeDBGJy8lJ2l0YWxpY0dRJXRydWVGJy8lLG1hdGh2YXJpYW50R1EnaXRhbGljRictSSNtb0dGJDYtUSomY29sb25lcTtGJy9GM1Enbm9ybWFsRicvJSZmZW5jZUdRJmZhbHNlRicvJSpzZXBhcmF0b3JHRj0vJSlzdHJldGNoeUdGPS8lKnN5bW1ldHJpY0dGPS8lKGxhcmdlb3BHRj0vJS5tb3ZhYmxlbGltaXRzR0Y9LyUnYWNjZW50R0Y9LyUnbHNwYWNlR1EsMC4yNzc3Nzc4ZW1GJy8lJ3JzcGFjZUdGTC1JI21uR0YkNiRRLDcxLjQxMzE2MDc2RidGOS1GNjYtUSJ+RidGOUY7Rj5GQEZCRkRGRkZIL0ZLUSYwLjBlbUYnL0ZORlcvJSdmYW1pbHlHUTBUaW1lc35OZXd+Um9tYW5GJy8lK2V4ZWN1dGFibGVHRj1GOQ==">LUklbXJvd0c2Iy9JK21vZHVsZW5hbWVHNiJJLFR5cGVzZXR0aW5nR0koX3N5c2xpYkdGJzYpLUkjbWlHRiQ2JVEjeDBGJy8lJ2l0YWxpY0dRJXRydWVGJy8lLG1hdGh2YXJpYW50R1EnaXRhbGljRictSSNtb0dGJDYtUSomY29sb25lcTtGJy9GM1Enbm9ybWFsRicvJSZmZW5jZUdRJmZhbHNlRicvJSpzZXBhcmF0b3JHRj0vJSlzdHJldGNoeUdGPS8lKnN5bW1ldHJpY0dGPS8lKGxhcmdlb3BHRj0vJS5tb3ZhYmxlbGltaXRzR0Y9LyUnYWNjZW50R0Y9LyUnbHNwYWNlR1EsMC4yNzc3Nzc4ZW1GJy8lJ3JzcGFjZUdGTC1JI21uR0YkNiRRLDcxLjQxMzE2MDc2RidGOS1GNjYtUSJ+RidGOUY7Rj5GQEZCRkRGRkZIL0ZLUSYwLjBlbUYnL0ZORlcvJSdmYW1pbHlHUTBUaW1lc35OZXd+Um9tYW5GJy8lK2V4ZWN1dGFibGVHRj1GOQ==</Equation></Text-field>
</Input>
<Output>
<Text-field superscript="false" placeholder="false" executable="false" selection-placeholder="false" italic="false" size="12" bold="false" subscript="false" family="Times New Roman" opaque="false" underline="false" background="[255,255,255]" readonly="false" foreground="[0,0,0]" alignment="centred" firstindent="0" spacebelow="0" leftmargin="0" linespacing="0.0" initial="0" linebreak="space" rightmargin="0" bulletsuffix="" spaceabove="0" bullet="none" pagebreak-before="false"><Equation executable="false" style="2D Output" display="LUkjbWlHNiMvSSttb2R1bGVuYW1lRzYiSSxUeXBlc2V0dGluZ0dJKF9zeXNsaWJHRic2JVE1b3V0cHV0fnJlZGlyZWN0ZWQuLi5GJy8lJ2l0YWxpY0dRJXRydWVGJy8lLG1hdGh2YXJpYW50R1EnaXRhbGljRic=">LUkjbWlHNiMvSSttb2R1bGVuYW1lRzYiSSxUeXBlc2V0dGluZ0dJKF9zeXNsaWJHRic2JVE1b3V0cHV0fnJlZGlyZWN0ZWQuLi5GJy8lJ2l0YWxpY0dRJXRydWVGJy8lLG1hdGh2YXJpYW50R1EnaXRhbGljRic=</Equation></Text-field>
</Output>
</Group>
<Group view="presentation" hide-input="true" hide-output="false" inline-output="false" labelreference="L1133" drawlabel="true" redirect-source="L1016">
<Input>
<Text-field prompt="&gt; " style="Maple Input" layout="Normal">print(<Label label="L1016" view="label" executable="true"></Label>); # input placeholder</Text-field>
</Input>
<Output>
<Text-field style="2D Output" layout="Maple Output"><Equation executable="false" style="2D Output">JCIrd2dKVHIhIik=</Equation></Text-field>
</Output>
</Group></Presentation-Block><Presentation-Block>
<Group view="presentation" hide-input="false" hide-output="true" inline-output="false" labelreference="L344" drawlabel="true" redirect-target="L346">
<Input>
<Text-field prompt="&gt; " style="Maple Input" layout="Normal"><Equation executable="true" style="2D Input" input-equation="" display="LUklbXJvd0c2Iy9JK21vZHVsZW5hbWVHNiJJLFR5cGVzZXR0aW5nR0koX3N5c2xpYkdGJzY0LUklbXN1YkdGJDYlLUkjbWlHRiQ2JlEidkYnLyUnZmFtaWx5R1EwVGltZXN+TmV3flJvbWFuRicvJSdpdGFsaWNHUSV0cnVlRicvJSxtYXRodmFyaWFudEdRJ2l0YWxpY0YnLUYvNiZRIm9GJ0YyRjVGOC8lL3N1YnNjcmlwdHNoaWZ0R1EiMEYnLUkjbW9HRiQ2LlEiK0YnRjIvRjlRJ25vcm1hbEYnLyUmZmVuY2VHUSZ1bnNldEYnLyUqc2VwYXJhdG9yR0ZJLyUpc3RyZXRjaHlHRkkvJSpzeW1tZXRyaWNHRkkvJShsYXJnZW9wR0ZJLyUubW92YWJsZWxpbWl0c0dGSS8lJ2FjY2VudEdGSS8lJ2xzcGFjZUdRLDAuMjIyMjIyMmVtRicvJSdyc3BhY2VHRlgtRiw2JUYuLUYvNiZRIndGJ0YyRjVGOEY+LUZCNi5RIj1GJ0YyRkUvRkhRJmZhbHNlRicvRktGXm8vRk1GXm8vRk9GXm8vRlFGXm8vRlNGXm8vRlVGXm8vRldRLDAuMjc3Nzc3OGVtRicvRlpGZm8tSSNtbkdGJDYlUSkwLjA4NjQwMEYnRjJGRS1GQjYuUSIqRidGMkZFRl1vRl9vRmBvRmFvRmJvRmNvRmRvL0ZXUSwwLjE2NjY2NjdlbUYnL0ZaRmBwLUYvNiZRIkFGJ0YyRjVGOC1GQjYuUScmc2RvdDtGJ0YyRkVGXW9GX29GYG9GYW9GYm9GY29GZG8vRldRJjAuMGVtRicvRlpGaXAtRi82JlEiS0YnRjJGNUY4RmVwLUkobWZlbmNlZEdGJDYlLUYjNigtRi82I1EhRictRiM2KUZjcS1JJm1mcmFjR0YkNigtRiM2J0ZjcS1GLDYlLUYvNiZRImtGJ0YyRjVGOC1GIzYoRmNxLUYvNiZRInJGJ0YyRjVGOEY7LyUrZXhlY3V0YWJsZUdGXm8vJTBmb250X3N0eWxlX25hbWVHUSgyRH5NYXRoRidGRUY+RmdyRmlyRkUtRiM2J0ZjcS1GLDYlLUYvNiZRKSYjeDAzQkM7RidGMkY1RjhGO0Y+RmdyRmlyRkUvJS5saW5ldGhpY2tuZXNzR1EiMUYnLyUrZGVub21hbGlnbkdRJ2NlbnRlckYnLyUpbnVtYWxpZ25HRmhzLyUpYmV2ZWxsZWRHRl5vRkEtRmlxNigtRiM2J0ZjcS1GLDYlRl9yLUYjNihGY3FGZHJGZ25GZ3JGaXJGRUY+RmdyRmlyRkUtRiM2J0ZjcS1GLDYlRmBzRmduRj5GZ3JGaXJGRUZjc0Zmc0Zpc0ZbdEZnckZpckZFRmNxRmdyRmlyRkVGMkZFRmVwLUYvNiZRJGRQeEYnRjJGNUY4RmpuLUYvNiZRJ3Fjb25zdEYnRjJGNUY4RjJGZ3JGRQ==">LUklbXJvd0c2Iy9JK21vZHVsZW5hbWVHNiJJLFR5cGVzZXR0aW5nR0koX3N5c2xpYkdGJzY0LUklbXN1YkdGJDYlLUkjbWlHRiQ2JlEidkYnLyUnZmFtaWx5R1EwVGltZXN+TmV3flJvbWFuRicvJSdpdGFsaWNHUSV0cnVlRicvJSxtYXRodmFyaWFudEdRJ2l0YWxpY0YnLUYvNiZRIm9GJ0YyRjVGOC8lL3N1YnNjcmlwdHNoaWZ0R1EiMEYnLUkjbW9HRiQ2LlEiK0YnRjIvRjlRJ25vcm1hbEYnLyUmZmVuY2VHUSZ1bnNldEYnLyUqc2VwYXJhdG9yR0ZJLyUpc3RyZXRjaHlHRkkvJSpzeW1tZXRyaWNHRkkvJShsYXJnZW9wR0ZJLyUubW92YWJsZWxpbWl0c0dGSS8lJ2FjY2VudEdGSS8lJ2xzcGFjZUdRLDAuMjIyMjIyMmVtRicvJSdyc3BhY2VHRlgtRiw2JUYuLUYvNiZRIndGJ0YyRjVGOEY+LUZCNi5RIj1GJ0YyRkUvRkhRJmZhbHNlRicvRktGXm8vRk1GXm8vRk9GXm8vRlFGXm8vRlNGXm8vRlVGXm8vRldRLDAuMjc3Nzc3OGVtRicvRlpGZm8tSSNtbkdGJDYlUSkwLjA4NjQwMEYnRjJGRS1GQjYuUSIqRidGMkZFRl1vRl9vRmBvRmFvRmJvRmNvRmRvL0ZXUSwwLjE2NjY2NjdlbUYnL0ZaRmBwLUYvNiZRIkFGJ0YyRjVGOC1GQjYuUScmc2RvdDtGJ0YyRkVGXW9GX29GYG9GYW9GYm9GY29GZG8vRldRJjAuMGVtRicvRlpGaXAtRi82JlEiS0YnRjJGNUY4RmVwLUkobWZlbmNlZEdGJDYlLUYjNigtRi82I1EhRictRiM2KUZjcS1JJm1mcmFjR0YkNigtRiM2J0ZjcS1GLDYlLUYvNiZRImtGJ0YyRjVGOC1GIzYoRmNxLUYvNiZRInJGJ0YyRjVGOEY7LyUrZXhlY3V0YWJsZUdGXm8vJTBmb250X3N0eWxlX25hbWVHUSgyRH5NYXRoRidGRUY+RmdyRmlyRkUtRiM2J0ZjcS1GLDYlLUYvNiZRKSYjeDAzQkM7RidGMkY1RjhGO0Y+RmdyRmlyRkUvJS5saW5ldGhpY2tuZXNzR1EiMUYnLyUrZGVub21hbGlnbkdRJ2NlbnRlckYnLyUpbnVtYWxpZ25HRmhzLyUpYmV2ZWxsZWRHRl5vRkEtRmlxNigtRiM2J0ZjcS1GLDYlRl9yLUYjNihGY3FGZHJGZ25GZ3JGaXJGRUY+RmdyRmlyRkUtRiM2J0ZjcS1GLDYlRmBzRmduRj5GZ3JGaXJGRUZjc0Zmc0Zpc0ZbdEZnckZpckZFRmNxRmdyRmlyRkVGMkZFRmVwLUYvNiZRJGRQeEYnRjJGNUY4RmpuLUYvNiZRJ3Fjb25zdEYnRjJGNUY4RjJGZ3JGRQ==</Equation></Text-field>
</Input>
<Output>
<Text-field superscript="false" placeholder="false" executable="false" selection-placeholder="false" italic="false" size="12" bold="false" subscript="false" family="Times New Roman" opaque="false" underline="false" background="[255,255,255]" readonly="false" foreground="[0,0,0]" alignment="centred" firstindent="0" spacebelow="0" leftmargin="0" linespacing="0.0" initial="0" linebreak="space" rightmargin="0" bulletsuffix="" spaceabove="0" bullet="none" pagebreak-before="false"><Equation executable="false" style="2D Output" display="LUkjbWlHNiMvSSttb2R1bGVuYW1lRzYiSSxUeXBlc2V0dGluZ0dJKF9zeXNsaWJHRic2JVE1b3V0cHV0fnJlZGlyZWN0ZWQuLi5GJy8lJ2l0YWxpY0dRJXRydWVGJy8lLG1hdGh2YXJpYW50R1EnaXRhbGljRic=">LUkjbWlHNiMvSSttb2R1bGVuYW1lRzYiSSxUeXBlc2V0dGluZ0dJKF9zeXNsaWJHRic2JVE1b3V0cHV0fnJlZGlyZWN0ZWQuLi5GJy8lJ2l0YWxpY0dRJXRydWVGJy8lLG1hdGh2YXJpYW50R1EnaXRhbGljRic=</Equation></Text-field>
</Output>
</Group>
<Group view="presentation" hide-input="true" hide-output="false" inline-output="false" labelreference="L346" drawlabel="true" redirect-source="L344">
<Input>
<Text-field prompt="&gt; " style="Maple Input" layout="Normal">print(<Label label="L344" view="label" executable="true"></Label>); # input placeholder</Text-field>
</Input>
<Output>
<Text-field style="2D Output" layout="Maple Output"><Equation executable="false" style="2D Output">SSZmYWxzZUclKnByb3RlY3RlZEc=</Equation></Text-field>
</Output>
</Group></Presentation-Block><Presentation-Block>
<Group view="presentation" hide-input="false" hide-output="true" inline-output="false" labelreference="L347" drawlabel="true" redirect-target="L348">
<Input>
<Text-field prompt="&gt; " style="Maple Input" layout="Normal"><Equation executable="true" style="2D Input" input-equation="" display="LUklbXJvd0c2Iy9JK21vZHVsZW5hbWVHNiJJLFR5cGVzZXR0aW5nR0koX3N5c2xpYkdGJzYrLUkjbWlHRiQ2JVEkZFB4RicvJSdpdGFsaWNHUSV0cnVlRicvJSxtYXRodmFyaWFudEdRJ2l0YWxpY0YnLUkjbW9HRiQ2LVEqJmNvbG9uZXE7RicvRjNRJ25vcm1hbEYnLyUmZmVuY2VHUSZmYWxzZUYnLyUqc2VwYXJhdG9yR0Y9LyUpc3RyZXRjaHlHRj0vJSpzeW1tZXRyaWNHRj0vJShsYXJnZW9wR0Y9LyUubW92YWJsZWxpbWl0c0dGPS8lJ2FjY2VudEdGPS8lJ2xzcGFjZUdRLDAuMjc3Nzc3OGVtRicvJSdyc3BhY2VHRkwtRiw2JVEjU3dGJ0YvRjItRjY2LVEoJnNyYXJyO0YnRjlGO0Y+RkBGQkZERkZGSC9GS1EmMC4wZW1GJy9GTkZWLUkmbWZyYWNHRiQ2KC1GIzYmLUYsNiZRInFGJy8lJ2ZhbWlseUdRMFRpbWVzfk5ld35Sb21hbkYnRi9GMkZqbkYvRjItRiM2KC1GLDYjUSFGJy1GIzYrRl9vLUkjbW5HRiQ2JVEpMC4wODY0MDBGJ0ZqbkY5LUY2Ni5RIipGJ0ZqbkY5RjtGPkZARkJGREZGRkgvRktRLDAuMTY2NjY2N2VtRicvRk5GXHAtRiw2JlEiQUYnRmpuRi9GMi1GNjYuUScmc2RvdDtGJ0ZqbkY5RjtGPkZARkJGREZGRkhGVUZXLUYsNiZRIktGJ0ZqbkYvRjJGYXAtSShtZmVuY2VkR0YkNiUtRiM2Ji1GWTYoLUYjNiUtRiw2JlElS3Jvd0YnRmpuRi9GMi1GaHA2JS1GIzYkLUYsNiZGUUZqbkYvRjJGOUZqbkY5RjktRiM2JC1GLDYmUSgmIzk1NjtvRidGam5GL0YyRjkvJS5saW5ldGhpY2tuZXNzR1EiMUYnLyUrZGVub21hbGlnbkdRJ2NlbnRlckYnLyUpbnVtYWxpZ25HRmNyLyUpYmV2ZWxsZWRHRj0tRjY2LlEiK0YnRmpuRjlGO0Y+RkBGQkZERkZGSC9GS1EsMC4yMjIyMjIyZW1GJy9GTkZccy1GWTYoLUYjNiUtRiw2JVEkS3J3RidGL0YyLUZocDYkLUYjNiRGT0Y5RjlGOS1GIzYkLUYsNiZRKCYjOTU2O3dGJ0ZqbkYvRjJGOUZeckZhckZkckZmckY5RmpuRjlGOUZfb0ZqbkYvRjJGXnJGYXJGZHJGZnJGX29Gam4vJStleGVjdXRhYmxlR0Y9Rjk=">LUklbXJvd0c2Iy9JK21vZHVsZW5hbWVHNiJJLFR5cGVzZXR0aW5nR0koX3N5c2xpYkdGJzYrLUkjbWlHRiQ2JVEkZFB4RicvJSdpdGFsaWNHUSV0cnVlRicvJSxtYXRodmFyaWFudEdRJ2l0YWxpY0YnLUkjbW9HRiQ2LVEqJmNvbG9uZXE7RicvRjNRJ25vcm1hbEYnLyUmZmVuY2VHUSZmYWxzZUYnLyUqc2VwYXJhdG9yR0Y9LyUpc3RyZXRjaHlHRj0vJSpzeW1tZXRyaWNHRj0vJShsYXJnZW9wR0Y9LyUubW92YWJsZWxpbWl0c0dGPS8lJ2FjY2VudEdGPS8lJ2xzcGFjZUdRLDAuMjc3Nzc3OGVtRicvJSdyc3BhY2VHRkwtRiw2JVEjU3dGJ0YvRjItRjY2LVEoJnNyYXJyO0YnRjlGO0Y+RkBGQkZERkZGSC9GS1EmMC4wZW1GJy9GTkZWLUkmbWZyYWNHRiQ2KC1GIzYmLUYsNiZRInFGJy8lJ2ZhbWlseUdRMFRpbWVzfk5ld35Sb21hbkYnRi9GMkZqbkYvRjItRiM2KC1GLDYjUSFGJy1GIzYrRl9vLUkjbW5HRiQ2JVEpMC4wODY0MDBGJ0ZqbkY5LUY2Ni5RIipGJ0ZqbkY5RjtGPkZARkJGREZGRkgvRktRLDAuMTY2NjY2N2VtRicvRk5GXHAtRiw2JlEiQUYnRmpuRi9GMi1GNjYuUScmc2RvdDtGJ0ZqbkY5RjtGPkZARkJGREZGRkhGVUZXLUYsNiZRIktGJ0ZqbkYvRjJGYXAtSShtZmVuY2VkR0YkNiUtRiM2Ji1GWTYoLUYjNiUtRiw2JlElS3Jvd0YnRmpuRi9GMi1GaHA2JS1GIzYkLUYsNiZGUUZqbkYvRjJGOUZqbkY5RjktRiM2JC1GLDYmUSgmIzk1NjtvRidGam5GL0YyRjkvJS5saW5ldGhpY2tuZXNzR1EiMUYnLyUrZGVub21hbGlnbkdRJ2NlbnRlckYnLyUpbnVtYWxpZ25HRmNyLyUpYmV2ZWxsZWRHRj0tRjY2LlEiK0YnRmpuRjlGO0Y+RkBGQkZERkZGSC9GS1EsMC4yMjIyMjIyZW1GJy9GTkZccy1GWTYoLUYjNiUtRiw2JVEkS3J3RidGL0YyLUZocDYkLUYjNiRGT0Y5RjlGOS1GIzYkLUYsNiZRKCYjOTU2O3dGJ0ZqbkYvRjJGOUZeckZhckZkckZmckY5RmpuRjlGOUZfb0ZqbkYvRjJGXnJGYXJGZHJGZnJGX29Gam4vJStleGVjdXRhYmxlR0Y9Rjk=</Equation></Text-field>
</Input>
<Output>
<Text-field superscript="false" placeholder="false" executable="false" selection-placeholder="false" italic="false" size="12" bold="false" subscript="false" family="Times New Roman" opaque="false" underline="false" background="[255,255,255]" readonly="false" foreground="[0,0,0]" alignment="centred" firstindent="0" spacebelow="0" leftmargin="0" linespacing="0.0" initial="0" linebreak="space" rightmargin="0" bulletsuffix="" spaceabove="0" bullet="none" pagebreak-before="false"><Equation executable="false" style="2D Output" display="LUkjbWlHNiMvSSttb2R1bGVuYW1lRzYiSSxUeXBlc2V0dGluZ0dJKF9zeXNsaWJHRic2JVE1b3V0cHV0fnJlZGlyZWN0ZWQuLi5GJy8lJ2l0YWxpY0dRJXRydWVGJy8lLG1hdGh2YXJpYW50R1EnaXRhbGljRic=">LUkjbWlHNiMvSSttb2R1bGVuYW1lRzYiSSxUeXBlc2V0dGluZ0dJKF9zeXNsaWJHRic2JVE1b3V0cHV0fnJlZGlyZWN0ZWQuLi5GJy8lJ2l0YWxpY0dRJXRydWVGJy8lLG1hdGh2YXJpYW50R1EnaXRhbGljRic=</Equation></Text-field>
</Output>
</Group>
<Group view="presentation" hide-input="true" hide-output="false" inline-output="false" labelreference="L348" drawlabel="true" redirect-source="L347">
<Input>
<Text-field prompt="&gt; " style="Maple Input" layout="Normal">print(<Label label="L347" view="label" executable="true"></Label>); # input placeholder</Text-field>
</Input>
<Output>
<Text-field style="2D Output" layout="Maple Output"><Equation executable="false" style="2D Output" display="LUklbXJvd0c2Iy9JK21vZHVsZW5hbWVHNiJJLFR5cGVzZXR0aW5nR0koX3N5c2xpYkdGJzYpLUkjbWlHRiQ2JVEjU3dGJy8lJ2l0YWxpY0dRJXRydWVGJy8lLG1hdGh2YXJpYW50R1EnaXRhbGljRictSSNtb0dGJDYtUSgmIzg1OTQ7RicvRjNRJ25vcm1hbEYnLyUmZmVuY2VHUSZmYWxzZUYnLyUqc2VwYXJhdG9yR0Y9LyUpc3RyZXRjaHlHRj0vJSpzeW1tZXRyaWNHRj0vJShsYXJnZW9wR0Y9LyUubW92YWJsZWxpbWl0c0dGPS8lJ2FjY2VudEdGPS8lJ2xzcGFjZUdRJjAuMGVtRicvJSdyc3BhY2VHRkwtSSZtZnJhY0dGJDYoLUYjNictRiw2JVEicUYnRi9GMi8lJ2ZhbWlseUdRMFRpbWVzfk5ld35Sb21hbkYnLyUrZm9yZWdyb3VuZEdRKFswLDAsMF1GJy8lKXJlYWRvbmx5R0Y9RjktRiM2LS1JI21uR0YkNiRRKTAuMDg2NDAwRidGOS1GNjYtUTEmSW52aXNpYmxlVGltZXM7RidGOUY7Rj5GQEZCRkRGRkZIRkpGTS1GLDYlUSJBRidGL0YyRl9vLUYsNiVRIktGJ0YvRjJGX28tSShtZmVuY2VkR0YkNiQtRiM2Ji1GUDYoLUYjNictRiM2KS1GLDYlUSRLcndGJ0YvRjItRjY2LVEwJkFwcGx5RnVuY3Rpb247RidGOUY7Rj5GQEZCRkRGRkZIRkpGTS1GaW82JC1GIzYnRitGV0ZaRmduRjlGOUZXRlpGZ25GOUZXRlpGZ25GOS1GIzYnLUYsNiVRJiZtdTt3RidGL0YyRldGWkZnbkY5LyUubGluZXRoaWNrbmVzc0dRIjFGJy8lK2Rlbm9tYWxpZ25HUSdjZW50ZXJGJy8lKW51bWFsaWduR0ZncS8lKWJldmVsbGVkR0Y9LUY2Ni1RIitGJ0Y5RjtGPkZARkJGREZGRkgvRktRLDAuMjIyMjIyMmVtRicvRk5GYHItRlA2KC1GIzYnLUYjNiktRiw2JVElS3Jvd0YnRi9GMkZmcEZpcEZXRlpGZ25GOUZXRlpGZ25GOS1GIzYnLUYsNiVRJiZtdTtvRidGL0YyRldGWkZnbkY5RmJxRmVxRmhxRmpxRjlGOUZXRlpGZ25GOUZicUZlcUZocUZqcUZXRlpGZ25GOQ==">Zio2I0kjU3dHNiJGJTYkSSlvcGVyYXRvckdGJUkmYXJyb3dHRiVGJSosSSJxR0YlIiIiJCImK2spISInISIiSSJBR0YlRi9JIktHRiVGLywmKiYtSSRLcndHRiVGI0YrSSYmbXU7d0dGJUYvRisqJi1JJUtyb3dHRiVGI0YrSSYmbXU7b0dGJUYvRitGL0YlRiVGJQ==</Equation></Text-field>
</Output>
</Group></Presentation-Block><Presentation-Block>
<Group view="presentation" hide-input="false" hide-output="true" inline-output="false" labelreference="L358" drawlabel="true" redirect-target="L360">
<Input>
<Text-field prompt="&gt; " style="Maple Input" layout="Normal"><Equation executable="true" style="2D Input" input-equation="" display="LUklbXJvd0c2Iy9JK21vZHVsZW5hbWVHNiJJLFR5cGVzZXR0aW5nR0koX3N5c2xpYkdGJzY+LUkjbW9HRiQ2L1EkZm9yRicvJSVib2xkR1EldHJ1ZUYnLyUsbWF0aHZhcmlhbnRHUSVib2xkRicvJStmb250d2VpZ2h0R0Y0LyUmZmVuY2VHUSZmYWxzZUYnLyUqc2VwYXJhdG9yR0Y5LyUpc3RyZXRjaHlHRjkvJSpzeW1tZXRyaWNHRjkvJShsYXJnZW9wR0Y5LyUubW92YWJsZWxpbWl0c0dGOS8lJ2FjY2VudEdGOS8lJ2xzcGFjZUdRJjAuMGVtRicvJSdyc3BhY2VHRkgtRiw2LVEifkYnL0YzUSdub3JtYWxGJ0Y3RjpGPEY+RkBGQkZERkZGSS1JI21pR0YkNiVRI1N3RicvJSdpdGFsaWNHRjEvRjNRJ2l0YWxpY0YnRkstRiw2L1ElZnJvbUYnRi9GMkY1RjdGOkY8Rj5GQEZCRkRGRkZJRkstRlE2JVEkU3dmRidGVEZWRkstRiw2L1EjYnlGJ0YvRjJGNUY3RjpGPEY+RkBGQkZERkZGSUZLLUkjbW5HRiQ2JFElMC4wMUYnRk5GSy1GLDYvUSN0b0YnRi9GMkY1RjdGOkY8Rj5GQEZCRkRGRkZJRkstRlxvNiRRIjFGJ0ZORkstRiw2L1EjZG9GJ0YvRjJGNUY3RjpGPEY+RkBGQkZERkZGSUZLLUZRNiVRJnByaW50RidGVEZWLUkobWZlbmNlZEdGJDYkLUYjNigtRiw2LVEqJnVtaW51czA7RidGTkY3RjpGPEY+RkBGQkZEL0ZHUSwwLjIyMjIyMjJlbUYnL0ZKRmRwLUZRNiVRJGRQeEYnRlRGVi1GXHA2JC1GIzYmRlAvJSdmYW1pbHlHUTBUaW1lc35OZXd+Um9tYW5GJy8lK2V4ZWN1dGFibGVHRjlGTkZORl1xRmBxRk5GTkZLLUYsNi9RJGVuZEYnRi9GMkY1RjdGOkY8Rj5GQEZCRkRGRkZJRktGZW8tRiw2LVEiO0YnRk5GNy9GO0YxRjxGPkZARkJGREZGL0ZKUSwwLjI3Nzc3NzhlbUYnRl1xRmBxRk4=">LUklbXJvd0c2Iy9JK21vZHVsZW5hbWVHNiJJLFR5cGVzZXR0aW5nR0koX3N5c2xpYkdGJzY+LUkjbW9HRiQ2L1EkZm9yRicvJSVib2xkR1EldHJ1ZUYnLyUsbWF0aHZhcmlhbnRHUSVib2xkRicvJStmb250d2VpZ2h0R0Y0LyUmZmVuY2VHUSZmYWxzZUYnLyUqc2VwYXJhdG9yR0Y5LyUpc3RyZXRjaHlHRjkvJSpzeW1tZXRyaWNHRjkvJShsYXJnZW9wR0Y5LyUubW92YWJsZWxpbWl0c0dGOS8lJ2FjY2VudEdGOS8lJ2xzcGFjZUdRJjAuMGVtRicvJSdyc3BhY2VHRkgtRiw2LVEifkYnL0YzUSdub3JtYWxGJ0Y3RjpGPEY+RkBGQkZERkZGSS1JI21pR0YkNiVRI1N3RicvJSdpdGFsaWNHRjEvRjNRJ2l0YWxpY0YnRkstRiw2L1ElZnJvbUYnRi9GMkY1RjdGOkY8Rj5GQEZCRkRGRkZJRkstRlE2JVEkU3dmRidGVEZWRkstRiw2L1EjYnlGJ0YvRjJGNUY3RjpGPEY+RkBGQkZERkZGSUZLLUkjbW5HRiQ2JFElMC4wMUYnRk5GSy1GLDYvUSN0b0YnRi9GMkY1RjdGOkY8Rj5GQEZCRkRGRkZJRkstRlxvNiRRIjFGJ0ZORkstRiw2L1EjZG9GJ0YvRjJGNUY3RjpGPEY+RkBGQkZERkZGSUZLLUZRNiVRJnByaW50RidGVEZWLUkobWZlbmNlZEdGJDYkLUYjNigtRiw2LVEqJnVtaW51czA7RidGTkY3RjpGPEY+RkBGQkZEL0ZHUSwwLjIyMjIyMjJlbUYnL0ZKRmRwLUZRNiVRJGRQeEYnRlRGVi1GXHA2JC1GIzYmRlAvJSdmYW1pbHlHUTBUaW1lc35OZXd+Um9tYW5GJy8lK2V4ZWN1dGFibGVHRjlGTkZORl1xRmBxRk5GTkZLLUYsNi9RJGVuZEYnRi9GMkY1RjdGOkY8Rj5GQEZCRkRGRkZJRktGZW8tRiw2LVEiO0YnRk5GNy9GO0YxRjxGPkZARkJGREZGL0ZKUSwwLjI3Nzc3NzhlbUYnRl1xRmBxRk4=</Equation></Text-field>
</Input>
<Output>
<Text-field superscript="false" placeholder="false" executable="false" selection-placeholder="false" italic="false" size="12" bold="false" subscript="false" family="Times New Roman" opaque="false" underline="false" background="[255,255,255]" readonly="false" foreground="[0,0,0]" alignment="centred" firstindent="0" spacebelow="0" leftmargin="0" linespacing="0.0" initial="0" linebreak="space" rightmargin="0" bulletsuffix="" spaceabove="0" bullet="none" pagebreak-before="false"><Equation executable="false" style="2D Output" display="LUkjbWlHNiMvSSttb2R1bGVuYW1lRzYiSSxUeXBlc2V0dGluZ0dJKF9zeXNsaWJHRic2JVE1b3V0cHV0fnJlZGlyZWN0ZWQuLi5GJy8lJ2l0YWxpY0dRJXRydWVGJy8lLG1hdGh2YXJpYW50R1EnaXRhbGljRic=">LUkjbWlHNiMvSSttb2R1bGVuYW1lRzYiSSxUeXBlc2V0dGluZ0dJKF9zeXNsaWJHRic2JVE1b3V0cHV0fnJlZGlyZWN0ZWQuLi5GJy8lJ2l0YWxpY0dRJXRydWVGJy8lLG1hdGh2YXJpYW50R1EnaXRhbGljRic=</Equation></Text-field>
</Output>
</Group>
<Group view="presentation" hide-input="true" hide-output="false" inline-output="false" labelreference="L360" drawlabel="true" redirect-source="L358">
<Input>
<Text-field prompt="&gt; " style="Maple Input" layout="Normal">print(<Label label="L358" view="label" executable="true"></Label>); # input placeholder</Text-field>
</Input>
<Output>
<Text-field style="2D Output" layout="Maple Output"><Equation executable="false" style="2D Output">JCErRFBdaUohIzU=</Equation></Text-field>
</Output>
<Output>
<Text-field style="2D Output" layout="Maple Output"><Equation executable="false" style="2D Output">JCErRSNSMipIISM1</Equation></Text-field>
</Output>
<Output>
<Text-field style="2D Output" layout="Maple Output"><Equation executable="false" style="2D Output">JCErbU44RUchIzU=</Equation></Text-field>
</Output>
<Output>
<Text-field style="2D Output" layout="Maple Output"><Equation executable="false" style="2D Output">JCErS0FKcEUhIzU=</Equation></Text-field>
</Output>
<Output>
<Text-field style="2D Output" layout="Maple Output"><Equation executable="false" style="2D Output">JCErZHFoP0QhIzU=</Equation></Text-field>
</Output>
<Output>
<Text-field style="2D Output" layout="Maple Output"><Equation executable="false" style="2D Output">JCErZWY7IVEjISM1</Equation></Text-field>
</Output>
<Output>
<Text-field style="2D Output" layout="Maple Output"><Equation executable="false" style="2D Output">JCErNWAhekMjISM1</Equation></Text-field>
</Output>
<Output>
<Text-field style="2D Output" layout="Maple Output"><Equation executable="false" style="2D Output">JCErOFZsQkAhIzU=</Equation></Text-field>
</Output>
<Output>
<Text-field style="2D Output" layout="Maple Output"><Equation executable="false" style="2D Output">JCErKVtUcisjISM1</Equation></Text-field>
</Output>
<Output>
<Text-field style="2D Output" layout="Maple Output"><Equation executable="false" style="2D Output">JCErOFMuKSo9ISM1</Equation></Text-field>
</Output>
<Output>
<Text-field style="2D Output" layout="Maple Output"><Equation executable="false" style="2D Output">JCEraDInZnoiISM1</Equation></Text-field>
</Output>
<Output>
<Text-field style="2D Output" layout="Maple Output"><Equation executable="false" style="2D Output">JCErOytgKzwhIzU=</Equation></Text-field>
</Output>
<Output>
<Text-field style="2D Output" layout="Maple Output"><Equation executable="false" style="2D Output">JCErPUdNNjshIzU=</Equation></Text-field>
</Output>
<Output>
<Text-field style="2D Output" layout="Maple Output"><Equation executable="false" style="2D Output">JCErYUYrRzohIzU=</Equation></Text-field>
</Output>
<Output>
<Text-field style="2D Output" layout="Maple Output"><Equation executable="false" style="2D Output">JCErWUg3XTkhIzU=</Equation></Text-field>
</Output>
<Output>
<Text-field style="2D Output" layout="Maple Output"><Equation executable="false" style="2D Output">JCErZDNMeDghIzU=</Equation></Text-field>
</Output>
<Output>
<Text-field style="2D Output" layout="Maple Output"><Equation executable="false" style="2D Output">JCErPjlGNDghIzU=</Equation></Text-field>
</Output>
<Output>
<Text-field style="2D Output" layout="Maple Output"><Equation executable="false" style="2D Output">JCErcikzY0MiISM1</Equation></Text-field>
</Output>
<Output>
<Text-field style="2D Output" layout="Maple Output"><Equation executable="false" style="2D Output">JCErIm9GZz0iISM1</Equation></Text-field>
</Output>
<Output>
<Text-field style="2D Output" layout="Maple Output"><Equation executable="false" style="2D Output">JCErXUZCSTYhIzU=</Equation></Text-field>
</Output>
<Output>
<Text-field style="2D Output" layout="Maple Output"><Equation executable="false" style="2D Output">JCErWyJcejIiISM1</Equation></Text-field>
</Output>
<Output>
<Text-field style="2D Output" layout="Maple Output"><Equation executable="false" style="2D Output">JCErKFxAKkc1ISM1</Equation></Text-field>
</Output>
<Output>
<Text-field style="2D Output" layout="Maple Output"><Equation executable="false" style="2D Output">JCErOTc4SCkqISM2</Equation></Text-field>
</Output>
<Output>
<Text-field style="2D Output" layout="Maple Output"><Equation executable="false" style="2D Output">JCErUzMwKFIqISM2</Equation></Text-field>
</Output>
<Output>
<Text-field style="2D Output" layout="Maple Output"><Equation executable="false" style="2D Output">JCErPDYmNCoqKSEjNg==</Equation></Text-field>
</Output>
<Output>
<Text-field style="2D Output" layout="Maple Output"><Equation executable="false" style="2D Output">JCErVl8nKjMnKSEjNg==</Equation></Text-field>
</Output>
<Output>
<Text-field style="2D Output" layout="Maple Output"><Equation executable="false" style="2D Output">JCErJ1FyJFwjKSEjNg==</Equation></Text-field>
</Output>
<Output>
<Text-field style="2D Output" layout="Maple Output"><Equation executable="false" style="2D Output">JCErNEFlNXohIzY=</Equation></Text-field>
</Output>
<Output>
<Text-field style="2D Output" layout="Maple Output"><Equation executable="false" style="2D Output">JCErMVk4ImYoISM2</Equation></Text-field>
</Output>
<Output>
<Text-field style="2D Output" layout="Maple Output"><Equation executable="false" style="2D Output">JCErOSxvKkcoISM2</Equation></Text-field>
</Output>
<Output>
<Text-field style="2D Output" layout="Maple Output"><Equation executable="false" style="2D Output">JCErJnl2XCsoISM2</Equation></Text-field>
</Output>
<Output>
<Text-field style="2D Output" layout="Maple Output"><Equation executable="false" style="2D Output">JCErJ3B2ZXQnISM2</Equation></Text-field>
</Output>
<Output>
<Text-field style="2D Output" layout="Maple Output"><Equation executable="false" style="2D Output">JCErWElLIlsnISM2</Equation></Text-field>
</Output>
<Output>
<Text-field style="2D Output" layout="Maple Output"><Equation executable="false" style="2D Output">JCErN0dNU2khIzY=</Equation></Text-field>
</Output>
<Output>
<Text-field style="2D Output" layout="Maple Output"><Equation executable="false" style="2D Output">JCErWV0uN2chIzY=</Equation></Text-field>
</Output>
<Output>
<Text-field style="2D Output" layout="Maple Output"><Equation executable="false" style="2D Output">JCErKydvYnomISM2</Equation></Text-field>
</Output>
<Output>
<Text-field style="2D Output" layout="Maple Output"><Equation executable="false" style="2D Output">JCErdWE8IWYmISM2</Equation></Text-field>
</Output>
<Output>
<Text-field style="2D Output" layout="Maple Output"><Equation executable="false" style="2D Output">JCErUGI5JlImISM2</Equation></Text-field>
</Output>
<Output>
<Text-field style="2D Output" layout="Maple Output"><Equation executable="false" style="2D Output">JCErInlAKTRfISM2</Equation></Text-field>
</Output>
<Output>
<Text-field style="2D Output" layout="Maple Output"><Equation executable="false" style="2D Output">JCErK2ZmTF0hIzY=</Equation></Text-field>
</Output>
<Output>
<Text-field style="2D Output" layout="Maple Output"><Equation executable="false" style="2D Output">JCErNVYhZidbISM2</Equation></Text-field>
</Output>
<Output>
<Text-field style="2D Output" layout="Maple Output"><Equation executable="false" style="2D Output">JCErJltDaXElISM2</Equation></Text-field>
</Output>
<Output>
<Text-field style="2D Output" layout="Maple Output"><Equation executable="false" style="2D Output">JCErNDsyYVghIzY=</Equation></Text-field>
</Output>
<Output>
<Text-field style="2D Output" layout="Maple Output"><Equation executable="false" style="2D Output">JCErRmIqKjNXISM2</Equation></Text-field>
</Output>
<Output>
<Text-field style="2D Output" layout="Maple Output"><Equation executable="false" style="2D Output">JCErZHpkcVUhIzY=</Equation></Text-field>
</Output>
<Output>
<Text-field style="2D Output" layout="Maple Output"><Equation executable="false" style="2D Output">JCErWypIJVFUISM2</Equation></Text-field>
</Output>
<Output>
<Text-field style="2D Output" layout="Maple Output"><Equation executable="false" style="2D Output">JCErWiYqPTdTISM2</Equation></Text-field>
</Output>
<Output>
<Text-field style="2D Output" layout="Maple Output"><Equation executable="false" style="2D Output">JCEreCc+OipRISM2</Equation></Text-field>
</Output>
<Output>
<Text-field style="2D Output" layout="Maple Output"><Equation executable="false" style="2D Output">JCErJD4xaHgkISM2</Equation></Text-field>
</Output>
<Output>
<Text-field style="2D Output" layout="Maple Output"><Equation executable="false" style="2D Output">JCErNmhsbE8hIzY=</Equation></Text-field>
</Output>
<Output>
<Text-field style="2D Output" layout="Maple Output"><Equation executable="false" style="2D Output">JCErcWYqKWZOISM2</Equation></Text-field>
</Output>
<Output>
<Text-field style="2D Output" layout="Maple Output"><Equation executable="false" style="2D Output">JCErZS5kZU0hIzY=</Equation></Text-field>
</Output>
<Output>
<Text-field style="2D Output" layout="Maple Output"><Equation executable="false" style="2D Output">JCErTzBXaEwhIzY=</Equation></Text-field>
</Output>
<Output>
<Text-field style="2D Output" layout="Maple Output"><Equation executable="false" style="2D Output">JCErK0tHb0shIzY=</Equation></Text-field>
</Output>
<Output>
<Text-field style="2D Output" layout="Maple Output"><Equation executable="false" style="2D Output">JCErRCQqKSl5SiEjNg==</Equation></Text-field>
</Output>
<Output>
<Text-field style="2D Output" layout="Maple Output"><Equation executable="false" style="2D Output">JCErQUoxJDQkISM2</Equation></Text-field>
</Output>
<Output>
<Text-field style="2D Output" layout="Maple Output"><Equation executable="false" style="2D Output">JCErczVpNUkhIzY=</Equation></Text-field>
</Output>
<Output>
<Text-field style="2D Output" layout="Maple Output"><Equation executable="false" style="2D Output">JCErTTVSSkghIzY=</Equation></Text-field>
</Output>
<Output>
<Text-field style="2D Output" layout="Maple Output"><Equation executable="false" style="2D Output">JCErUDlAYkchIzY=</Equation></Text-field>
</Output>
<Output>
<Text-field style="2D Output" layout="Maple Output"><Equation executable="false" style="2D Output">JCErRDAkPnkjISM2</Equation></Text-field>
</Output>
<Output>
<Text-field style="2D Output" layout="Maple Output"><Equation executable="false" style="2D Output">JCErcmNTNkYhIzY=</Equation></Text-field>
</Output>
<Output>
<Text-field style="2D Output" layout="Maple Output"><Equation executable="false" style="2D Output">JCErUEZdVkUhIzY=</Equation></Text-field>
</Output>
<Output>
<Text-field style="2D Output" layout="Maple Output"><Equation executable="false" style="2D Output">JCErJFwmNHlEISM2</Equation></Text-field>
</Output>
<Output>
<Text-field style="2D Output" layout="Maple Output"><Equation executable="false" style="2D Output">JCErcl0xOkQhIzY=</Equation></Text-field>
</Output>
<Output>
<Text-field style="2D Output" layout="Maple Output"><Equation executable="false" style="2D Output">JCErcCUqSGFDISM2</Equation></Text-field>
</Output>
<Output>
<Text-field style="2D Output" layout="Maple Output"><Equation executable="false" style="2D Output">JCErIzQkcCZSIyEjNg==</Equation></Text-field>
</Output>
<Output>
<Text-field style="2D Output" layout="Maple Output"><Equation executable="false" style="2D Output">JCErQGo5UkIhIzY=</Equation></Text-field>
</Output>
<Output>
<Text-field style="2D Output" layout="Maple Output"><Equation executable="false" style="2D Output">JCErQl5jJUcjISM2</Equation></Text-field>
</Output>
<Output>
<Text-field style="2D Output" layout="Maple Output"><Equation executable="false" style="2D Output">JCErJW9nPUIjISM2</Equation></Text-field>
</Output>
<Output>
<Text-field style="2D Output" layout="Maple Output"><Equation executable="false" style="2D Output">JCErdyFcND0jISM2</Equation></Text-field>
</Output>
<Output>
<Text-field style="2D Output" layout="Maple Output"><Equation executable="false" style="2D Output">JCErSjR2SkAhIzY=</Equation></Text-field>
</Output>
<Output>
<Text-field style="2D Output" layout="Maple Output"><Equation executable="false" style="2D Output">JCErczY+JTMjISM2</Equation></Text-field>
</Output>
<Output>
<Text-field style="2D Output" layout="Maple Output"><Equation executable="false" style="2D Output">JCErQSgpPlE/ISM2</Equation></Text-field>
</Output>
<Output>
<Text-field style="2D Output" layout="Maple Output"><Equation executable="false" style="2D Output">JCErcmlxJCo+ISM2</Equation></Text-field>
</Output>
<Output>
<Text-field style="2D Output" layout="Maple Output"><Equation executable="false" style="2D Output">JCErRCtsXT4hIzY=</Equation></Text-field>
</Output>
<Output>
<Text-field style="2D Output" layout="Maple Output"><Equation executable="false" style="2D Output">JCErMyZwKjM+ISM2</Equation></Text-field>
</Output>
<Output>
<Text-field style="2D Output" layout="Maple Output"><Equation executable="false" style="2D Output">JCErY3Rnbz0hIzY=</Equation></Text-field>
</Output>
<Output>
<Text-field style="2D Output" layout="Maple Output"><Equation executable="false" style="2D Output">JCErQSI0Jkg9ISM2</Equation></Text-field>
</Output>
<Output>
<Text-field style="2D Output" layout="Maple Output"><Equation executable="false" style="2D Output">JCErMkppInoiISM2</Equation></Text-field>
</Output>
<Output>
<Text-field style="2D Output" layout="Maple Output"><Equation executable="false" style="2D Output">JCErLC0hXHYiISM2</Equation></Text-field>
</Output>
<Output>
<Text-field style="2D Output" layout="Maple Output"><Equation executable="false" style="2D Output">JCErQlBIPjwhIzY=</Equation></Text-field>
</Output>
<Output>
<Text-field style="2D Output" layout="Maple Output"><Equation executable="false" style="2D Output">JCErKkdmWm8iISM2</Equation></Text-field>
</Output>
</Group></Presentation-Block><Presentation-Block>
<Group view="presentation" hide-input="true" hide-output="false" inline-output="false" labelreference="L363" drawlabel="true" redirect-source="L362">
<Input>
<Text-field prompt="&gt; " style="Maple Input" layout="Normal">print(<Label label="L362" view="label" executable="true"></Label>); # input placeholder</Text-field>
</Input>
<Output>
<Text-field style="2D Output" layout="Maple Output"><Equation executable="false" style="2D Output">NiI=</Equation></Text-field>
</Output>
</Group>
<Group view="presentation" hide-input="false" hide-output="true" inline-output="false" labelreference="L357" drawlabel="true" redirect-target="L253">
<Input>
<Text-field prompt="&gt; " style="Maple Input" layout="Normal"><Equation executable="false" style="2D Math" input-equation="" display="LUklbXJvd0c2Iy9JK21vZHVsZW5hbWVHNiJJLFR5cGVzZXR0aW5nR0koX3N5c2xpYkdGJzYlLUkjbWlHRiQ2I1EhRicvJSdmYW1pbHlHUTBUaW1lc35OZXd+Um9tYW5GJy8lLG1hdGh2YXJpYW50R1Enbm9ybWFsRic=">JSFH</Equation></Text-field>
</Input>
</Group></Presentation-Block>
</Section><Presentation-Block>
<Group view="presentation" hide-input="false" hide-output="true" inline-output="false" labelreference="L939" drawlabel="true">
<Input>
<Text-field style="Text" layout="Normal"><Equation executable="false" style="2D Math" input-equation="" display="LUklbXJvd0c2Iy9JK21vZHVsZW5hbWVHNiJJLFR5cGVzZXR0aW5nR0koX3N5c2xpYkdGJzYlLUkjbWlHRiQ2I1EhRicvJSdmYW1pbHlHUTBUaW1lc35OZXd+Um9tYW5GJy8lLG1hdGh2YXJpYW50R1Enbm9ybWFsRic=">LUklbXJvd0c2Iy9JK21vZHVsZW5hbWVHNiJJLFR5cGVzZXR0aW5nR0koX3N5c2xpYkdGJzYjLUkjbWlHRiQ2I1EhRic=</Equation></Text-field>
</Input>
</Group></Presentation-Block>
<Section collapsed="false" MultipleChoiceAnswerIndex="-1" MultipleChoiceRandomizeChoices="false" TrueFalseAnswerIndex="-1" EssayAnswerRows="5" EssayAnswerColumns="60"><Title>
<Text-field style="Heading 2" layout="Heading 2">Caculate the Pressure Field</Text-field></Title><Presentation-Block>
<Group view="presentation" hide-input="false" hide-output="true" inline-output="false" labelreference="L365" drawlabel="true" redirect-target="L910">
<Input>
<Text-field prompt="&gt; " style="Maple Input" layout="Normal"><Equation executable="true" style="2D Input" input-equation="" display="LUklbXJvd0c2Iy9JK21vZHVsZW5hbWVHNiJJLFR5cGVzZXR0aW5nR0koX3N5c2xpYkdGJzYvLUkmbWZyYWNHRiQ2KC1GIzYnLUkjbWlHRiQ2JlEjZFBGJy8lJ2ZhbWlseUdRMFRpbWVzfk5ld35Sb21hbkYnLyUnaXRhbGljR1EldHJ1ZUYnLyUsbWF0aHZhcmlhbnRHUSdpdGFsaWNGJ0Y0LyUrZXhlY3V0YWJsZUdRJmZhbHNlRicvJTBmb250X3N0eWxlX25hbWVHUSgyRH5NYXRoRicvRjtRJ25vcm1hbEYnLUYjNiktRjE2I1EhRictRjE2JlEiZEYnRjRGN0Y6LUYxNiZRInhGJ0Y0RjdGOkY0Rj1GQEZDLyUubGluZXRoaWNrbmVzc0dRIjFGJy8lK2Rlbm9tYWxpZ25HUSdjZW50ZXJGJy8lKW51bWFsaWduR0ZVLyUpYmV2ZWxsZWRHRj8tSSNtb0dGJDYuUSI9RidGNEZDLyUmZmVuY2VHUSZ1bnNldEYnLyUqc2VwYXJhdG9yR0Zqbi8lKXN0cmV0Y2h5R0Zqbi8lKnN5bW1ldHJpY0dGam4vJShsYXJnZW9wR0Zqbi8lLm1vdmFibGVsaW1pdHNHRmpuLyUnYWNjZW50R0Zqbi8lJ2xzcGFjZUdRLDAuMjc3Nzc3OGVtRicvJSdyc3BhY2VHRmlvLUYsNigtRiM2LUZHLUYxNiZRInFGJ0Y0RjdGOi1GMTYmUSJjRidGNEY3RjotRjE2JlEib0YnRjRGN0Y6LUYxNiZRIm5GJ0Y0RjdGOi1GMTYmUSJzRidGNEY3RjotRjE2JlEidEYnRjRGN0Y6RjRGPUZARkMtRiM2MEZHLUkmbXRleHRHRiQ2JVEiMEYnRjRGQy1GZXE2JVEoLjA4NjQwMEYnRjRGQy1GZW42LlEiKkYnRjRGQ0ZobkZbb0Zdb0Zfb0Zhb0Zjb0Zlby9GaG9RLDAuMTY2NjY2N2VtRicvRltwRl9yLUYxNiZRIkFGJ0Y0RjdGOkZbci1GMTYmUSJLRidGNEY3RjpGW3ItRiM2KEZHLUkobWZlbmNlZEdGJDYlLUYjNilGRy1GIzYqRkctRiw2KC1GIzYoRkctSSVtc3ViR0YkNiUtRjE2JlEia0YnRjRGN0Y6LUYjNilGRy1GMTYmUSJyRidGNEY3RjpGZnBGNEY9RkBGQy8lL3N1YnNjcmlwdHNoaWZ0R0ZncUY0Rj1GQEZDLUYjNihGRy1GZXM2JS1GMTYmUSkmI3gwM0JDO0YnRjRGN0Y6RmZwRl90RjRGPUZARkNGUEZTRlZGWC1GZW42LlEiK0YnRjRGQ0ZobkZbb0Zdb0Zfb0Zhb0Zjb0Zlby9GaG9RLDAuMjIyMjIyMmVtRicvRltwRlx1LUYsNigtRiM2KEZHLUZlczYlRmdzLUYjNilGR0ZcdC1GMTYmUSJ3RidGNEY3RjpGNEY9RkBGQ0ZfdEY0Rj1GQEZDLUYjNihGRy1GZXM2JUZldEZmdUZfdEY0Rj1GQEZDRlBGU0ZWRlhGNEY9RkBGQ0ZHRjRGPUZARkNGNEZDRjRGPUZARkNGR0Y0Rj1GQEZDRlBGU0ZWRlgtRmVuNi1RIjtGJ0ZDL0ZpbkY/L0Zcb0Y5L0Zeb0Y/L0Zgb0Y/L0Zib0Y/L0Zkb0Y/L0Zmb0Y/L0Zob1EmMC4wZW1GJ0Zqby1GMTYlUSNkeEYnRjdGOi1GZW42LUZnbkZDRmB2L0Zcb0Y/RmJ2RmN2RmR2RmV2RmZ2RmdvRmpvLUYsNigtRiM2KkZHLUYxNiVGYnBGN0Y6LUYjNidGRy1GanI2JC1GIzYmLUYxNiVGYXFGN0Y6Rj1GQEZDRkNGPUZARkMtRjE2JVEpJiN4MDM5NDtGJ0Y3RjpGW3hGPUZARkMtRiM2KEZHLUYxNiVGY3JGN0Y6LUYxNiVRKSYjeDAzRDU7RidGN0Y6Rj1GQEZDRlBGU0ZWRlgtSShtc3Vic3VwR0YkNictRjE2JVEiZkYnRjdGOi1GMTYlRmh1RjdGOi1GIzYoRkctRmVuNi1RKSYjeDAwMjc7RidGQ0ZobkZbb0Zdb0Zfb0Zhb0Zjb0Zlb0Zndi9GW3BGaHYtRmVuNi1GY3lGQ0ZobkZbb0Zdb0Zfb0Zhb0Zjb0Zlby9GaG9RLDAuMTExMTExMWVtRidGZHlGPUZARkMvJTFzdXBlcnNjcmlwdHNoaWZ0R0ZncUZfdC1GMTYlUSNkU0YnRjdGOkY0Rj1GQEZD">LUklbXJvd0c2Iy9JK21vZHVsZW5hbWVHNiJJLFR5cGVzZXR0aW5nR0koX3N5c2xpYkdGJzYvLUkmbWZyYWNHRiQ2KC1GIzYnLUkjbWlHRiQ2JlEjZFBGJy8lJ2ZhbWlseUdRMFRpbWVzfk5ld35Sb21hbkYnLyUnaXRhbGljR1EldHJ1ZUYnLyUsbWF0aHZhcmlhbnRHUSdpdGFsaWNGJ0Y0LyUrZXhlY3V0YWJsZUdRJmZhbHNlRicvJTBmb250X3N0eWxlX25hbWVHUSgyRH5NYXRoRicvRjtRJ25vcm1hbEYnLUYjNiktRjE2I1EhRictRjE2JlEiZEYnRjRGN0Y6LUYxNiZRInhGJ0Y0RjdGOkY0Rj1GQEZDLyUubGluZXRoaWNrbmVzc0dRIjFGJy8lK2Rlbm9tYWxpZ25HUSdjZW50ZXJGJy8lKW51bWFsaWduR0ZVLyUpYmV2ZWxsZWRHRj8tSSNtb0dGJDYuUSI9RidGNEZDLyUmZmVuY2VHUSZ1bnNldEYnLyUqc2VwYXJhdG9yR0Zqbi8lKXN0cmV0Y2h5R0Zqbi8lKnN5bW1ldHJpY0dGam4vJShsYXJnZW9wR0Zqbi8lLm1vdmFibGVsaW1pdHNHRmpuLyUnYWNjZW50R0Zqbi8lJ2xzcGFjZUdRLDAuMjc3Nzc3OGVtRicvJSdyc3BhY2VHRmlvLUYsNigtRiM2LUZHLUYxNiZRInFGJ0Y0RjdGOi1GMTYmUSJjRidGNEY3RjotRjE2JlEib0YnRjRGN0Y6LUYxNiZRIm5GJ0Y0RjdGOi1GMTYmUSJzRidGNEY3RjotRjE2JlEidEYnRjRGN0Y6RjRGPUZARkMtRiM2MEZHLUkmbXRleHRHRiQ2JVEiMEYnRjRGQy1GZXE2JVEoLjA4NjQwMEYnRjRGQy1GZW42LlEiKkYnRjRGQ0ZobkZbb0Zdb0Zfb0Zhb0Zjb0Zlby9GaG9RLDAuMTY2NjY2N2VtRicvRltwRl9yLUYxNiZRIkFGJ0Y0RjdGOkZbci1GMTYmUSJLRidGNEY3RjpGW3ItRiM2KEZHLUkobWZlbmNlZEdGJDYlLUYjNilGRy1GIzYqRkctRiw2KC1GIzYoRkctSSVtc3ViR0YkNiUtRjE2JlEia0YnRjRGN0Y6LUYjNilGRy1GMTYmUSJyRidGNEY3RjpGZnBGNEY9RkBGQy8lL3N1YnNjcmlwdHNoaWZ0R0ZncUY0Rj1GQEZDLUYjNihGRy1GZXM2JS1GMTYmUSkmI3gwM0JDO0YnRjRGN0Y6RmZwRl90RjRGPUZARkNGUEZTRlZGWC1GZW42LlEiK0YnRjRGQ0ZobkZbb0Zdb0Zfb0Zhb0Zjb0Zlby9GaG9RLDAuMjIyMjIyMmVtRicvRltwRlx1LUYsNigtRiM2KEZHLUZlczYlRmdzLUYjNilGR0ZcdC1GMTYmUSJ3RidGNEY3RjpGNEY9RkBGQ0ZfdEY0Rj1GQEZDLUYjNihGRy1GZXM2JUZldEZmdUZfdEY0Rj1GQEZDRlBGU0ZWRlhGNEY9RkBGQ0ZHRjRGPUZARkNGNEZDRjRGPUZARkNGR0Y0Rj1GQEZDRlBGU0ZWRlgtRmVuNi1RIjtGJ0ZDL0ZpbkY/L0Zcb0Y5L0Zeb0Y/L0Zgb0Y/L0Zib0Y/L0Zkb0Y/L0Zmb0Y/L0Zob1EmMC4wZW1GJ0Zqby1GMTYlUSNkeEYnRjdGOi1GZW42LUZnbkZDRmB2L0Zcb0Y/RmJ2RmN2RmR2RmV2RmZ2RmdvRmpvLUYsNigtRiM2KkZHLUYxNiVGYnBGN0Y6LUYjNidGRy1GanI2JC1GIzYmLUYxNiVGYXFGN0Y6Rj1GQEZDRkNGPUZARkMtRjE2JVEpJiN4MDM5NDtGJ0Y3RjpGW3hGPUZARkMtRiM2KEZHLUYxNiVGY3JGN0Y6LUYxNiVRKSYjeDAzRDU7RidGN0Y6Rj1GQEZDRlBGU0ZWRlgtSShtc3Vic3VwR0YkNictRjE2JVEiZkYnRjdGOi1GMTYlRmh1RjdGOi1GIzYoRkctRmVuNi1RKSYjeDAwMjc7RidGQ0ZobkZbb0Zdb0Zfb0Zhb0Zjb0Zlb0Zndi9GW3BGaHYtRmVuNi1GY3lGQ0ZobkZbb0Zdb0Zfb0Zhb0Zjb0Zlby9GaG9RLDAuMTExMTExMWVtRidGZHlGPUZARkMvJTFzdXBlcnNjcmlwdHNoaWZ0R0ZncUZfdC1GMTYlUSNkU0YnRjdGOkY0Rj1GQEZD</Equation></Text-field>
</Input>
<Output>
<Text-field superscript="false" placeholder="false" executable="false" selection-placeholder="false" italic="false" size="12" bold="false" subscript="false" family="Times New Roman" opaque="false" underline="false" background="[255,255,255]" readonly="false" foreground="[0,0,0]" alignment="centred" firstindent="0" spacebelow="0" leftmargin="0" linespacing="0.0" initial="0" linebreak="space" rightmargin="0" bulletsuffix="" spaceabove="0" bullet="none" pagebreak-before="false"><Equation executable="false" style="2D Output" display="LUkjbWlHNiMvSSttb2R1bGVuYW1lRzYiSSxUeXBlc2V0dGluZ0dJKF9zeXNsaWJHRic2JVE1b3V0cHV0fnJlZGlyZWN0ZWQuLi5GJy8lJ2l0YWxpY0dRJXRydWVGJy8lLG1hdGh2YXJpYW50R1EnaXRhbGljRic=">LUkjbWlHNiMvSSttb2R1bGVuYW1lRzYiSSxUeXBlc2V0dGluZ0dJKF9zeXNsaWJHRic2JVE1b3V0cHV0fnJlZGlyZWN0ZWQuLi5GJy8lJ2l0YWxpY0dRJXRydWVGJy8lLG1hdGh2YXJpYW50R1EnaXRhbGljRic=</Equation></Text-field>
</Output>
</Group></Presentation-Block><Presentation-Block>
<Group view="presentation" hide-input="false" hide-output="true" inline-output="false" labelreference="L370" drawlabel="true" redirect-target="L911">
<Input>
<Text-field prompt="&gt; " style="Maple Input" layout="Normal"><Equation executable="true" style="2D Input" input-equation="" display="LUklbXJvd0c2Iy9JK21vZHVsZW5hbWVHNiJJLFR5cGVzZXR0aW5nR0koX3N5c2xpYkdGJzYpLUkjbWlHRiQ2JlEjZFBGJy8lJ2ZhbWlseUdRMFRpbWVzfk5ld35Sb21hbkYnLyUnaXRhbGljR1EldHJ1ZUYnLyUsbWF0aHZhcmlhbnRHUSdpdGFsaWNGJy1JI21vR0YkNi5RIj1GJ0YvL0Y2USdub3JtYWxGJy8lJmZlbmNlR1EmZmFsc2VGJy8lKnNlcGFyYXRvckdGQC8lKXN0cmV0Y2h5R0ZALyUqc3ltbWV0cmljR0ZALyUobGFyZ2VvcEdGQC8lLm1vdmFibGVsaW1pdHNHRkAvJSdhY2NlbnRHRkAvJSdsc3BhY2VHUSwwLjI3Nzc3NzhlbUYnLyUncnNwYWNlR0ZPLUkmbWZyYWNHRiQ2KC1GIzYpLUZTNigtRiM2Ky1GLDYjUSFGJy1GLDYnUSJxRidGL0YyLyUrZXhlY3V0YWJsZUdGQEY1LUYjNidGZW4tSShtZmVuY2VkR0YkNiYtRiM2Ji1GLDYnUSJ0RidGL0YyRltvRjVGL0Zbb0Y8Ri9GW29GPEYvRltvRjwtRjk2L1EiKkYnRi9GW29GPC9GP1EmdW5zZXRGJy9GQkZbcC9GREZbcC9GRkZbcC9GSEZbcC9GSkZbcC9GTEZbcC9GTlEsMC4xNjY2NjY3ZW1GJy9GUUZjcC1GLDYnUSkmI3gwMzk0O0YnRi9GMkZbb0Y1RmRvRi9GW29GPC1GIzYoLUYsNidRIkFGJ0YvRjJGW29GNS1GOTYvUScmc2RvdDtGJ0YvRltvRjxGPkZBRkNGRUZHRklGSy9GTlEmMC4wZW1GJy9GUUZhcS1GLDYnUScmIzk4MTtGJ0YvL0YzRkBGW29GPEYvRltvRjwvJS5saW5ldGhpY2tuZXNzR1EiMUYnLyUrZGVub21hbGlnbkdRJ2NlbnRlckYnLyUpbnVtYWxpZ25HRlxyLyUpYmV2ZWxsZWRHRkAtSShtc3Vic3VwR0YkNictRiw2J1EiZkYnRi9GMkZbb0Y1LUYsNidRIndGJ0YvRjJGW29GNS1GIzYoRmVuLUY5Ni9RKSYjeDAwMjc7RidGL0Zbb0Y8RmpvRlxwRl1wRl5wRl9wRmBwRmFwRmBxRmJxLUY5Ni9GXnNGL0Zbb0Y8RmpvRlxwRl1wRl5wRl9wRmBwRmFwL0ZOUSwwLjExMTExMTFlbUYnRmJxRi9GW29GPC8lMXN1cGVyc2NyaXB0c2hpZnRHUSIwRicvJS9zdWJzY3JpcHRzaGlmdEdGZXNGXXEtRiw2J1EjZFNGJ0YvRjJGW29GNUYvRltvRjwtRiM2L0Zlbi1JJm10ZXh0R0YkNiZGZXNGL0Zbb0Y8LUZedDYmUSguMDg2NDAwRidGL0Zbb0Y8RmdvRmpwRmdvLUYsNidRIktGJ0YvRjJGW29GNUZnby1GIzYnRmVuLUZgbzYmLUYjNihGZW4tRiM2KUZlbi1GUzYoLUYjNidGZW4tSSVtc3ViR0YkNiUtRiw2J1Eia0YnRi9GMkZbb0Y1LUYjNihGZW4tRiw2J1EickYnRi9GMkZbb0Y1LUYsNidRIm9GJ0YvRjJGW29GNUYvRltvRjxGZnNGL0Zbb0Y8LUYjNidGZW4tRmN1NiUtRiw2J1EpJiN4MDNCQztGJ0YvRjJGW29GNUZddkZmc0YvRltvRjxGZ3FGanFGXXJGX3ItRjk2L1EiK0YnRi9GW29GPEZqb0ZccEZdcEZecEZfcEZgcEZhcC9GTlEsMC4yMjIyMjIyZW1GJy9GUUZbdy1GUzYoLUYjNidGZW4tRmN1NiVGZXUtRiM2KEZlbkZqdUZnckYvRltvRjxGZnNGL0Zbb0Y8LUYjNidGZW4tRmN1NiVGZHZGZ3JGZnNGL0Zbb0Y8RmdxRmpxRl1yRl9yRi9GW29GPEZlbkYvRltvRjxGL0Zbb0Y8Ri9GW29GPEZlbkYvRltvRjxGZ3FGanFGXXJGX3JGL0Zbby8lMGZvbnRfc3R5bGVfbmFtZUdRJVRleHRGJ0Y8">LUklbXJvd0c2Iy9JK21vZHVsZW5hbWVHNiJJLFR5cGVzZXR0aW5nR0koX3N5c2xpYkdGJzYpLUkjbWlHRiQ2JlEjZFBGJy8lJ2ZhbWlseUdRMFRpbWVzfk5ld35Sb21hbkYnLyUnaXRhbGljR1EldHJ1ZUYnLyUsbWF0aHZhcmlhbnRHUSdpdGFsaWNGJy1JI21vR0YkNi5RIj1GJ0YvL0Y2USdub3JtYWxGJy8lJmZlbmNlR1EmZmFsc2VGJy8lKnNlcGFyYXRvckdGQC8lKXN0cmV0Y2h5R0ZALyUqc3ltbWV0cmljR0ZALyUobGFyZ2VvcEdGQC8lLm1vdmFibGVsaW1pdHNHRkAvJSdhY2NlbnRHRkAvJSdsc3BhY2VHUSwwLjI3Nzc3NzhlbUYnLyUncnNwYWNlR0ZPLUkmbWZyYWNHRiQ2KC1GIzYpLUZTNigtRiM2Ky1GLDYjUSFGJy1GLDYnUSJxRidGL0YyLyUrZXhlY3V0YWJsZUdGQEY1LUYjNidGZW4tSShtZmVuY2VkR0YkNiYtRiM2Ji1GLDYnUSJ0RidGL0YyRltvRjVGL0Zbb0Y8Ri9GW29GPEYvRltvRjwtRjk2L1EiKkYnRi9GW29GPC9GP1EmdW5zZXRGJy9GQkZbcC9GREZbcC9GRkZbcC9GSEZbcC9GSkZbcC9GTEZbcC9GTlEsMC4xNjY2NjY3ZW1GJy9GUUZjcC1GLDYnUSkmI3gwMzk0O0YnRi9GMkZbb0Y1RmRvRi9GW29GPC1GIzYoLUYsNidRIkFGJ0YvRjJGW29GNS1GOTYvUScmc2RvdDtGJ0YvRltvRjxGPkZBRkNGRUZHRklGSy9GTlEmMC4wZW1GJy9GUUZhcS1GLDYnUScmIzk4MTtGJ0YvL0YzRkBGW29GPEYvRltvRjwvJS5saW5ldGhpY2tuZXNzR1EiMUYnLyUrZGVub21hbGlnbkdRJ2NlbnRlckYnLyUpbnVtYWxpZ25HRlxyLyUpYmV2ZWxsZWRHRkAtSShtc3Vic3VwR0YkNictRiw2J1EiZkYnRi9GMkZbb0Y1LUYsNidRIndGJ0YvRjJGW29GNS1GIzYoRmVuLUY5Ni9RKSYjeDAwMjc7RidGL0Zbb0Y8RmpvRlxwRl1wRl5wRl9wRmBwRmFwRmBxRmJxLUY5Ni9GXnNGL0Zbb0Y8RmpvRlxwRl1wRl5wRl9wRmBwRmFwL0ZOUSwwLjExMTExMTFlbUYnRmJxRi9GW29GPC8lMXN1cGVyc2NyaXB0c2hpZnRHUSIwRicvJS9zdWJzY3JpcHRzaGlmdEdGZXNGXXEtRiw2J1EjZFNGJ0YvRjJGW29GNUYvRltvRjwtRiM2L0Zlbi1JJm10ZXh0R0YkNiZGZXNGL0Zbb0Y8LUZedDYmUSguMDg2NDAwRidGL0Zbb0Y8RmdvRmpwRmdvLUYsNidRIktGJ0YvRjJGW29GNUZnby1GIzYnRmVuLUZgbzYmLUYjNihGZW4tRiM2KUZlbi1GUzYoLUYjNidGZW4tSSVtc3ViR0YkNiUtRiw2J1Eia0YnRi9GMkZbb0Y1LUYjNihGZW4tRiw2J1EickYnRi9GMkZbb0Y1LUYsNidRIm9GJ0YvRjJGW29GNUYvRltvRjxGZnNGL0Zbb0Y8LUYjNidGZW4tRmN1NiUtRiw2J1EpJiN4MDNCQztGJ0YvRjJGW29GNUZddkZmc0YvRltvRjxGZ3FGanFGXXJGX3ItRjk2L1EiK0YnRi9GW29GPEZqb0ZccEZdcEZecEZfcEZgcEZhcC9GTlEsMC4yMjIyMjIyZW1GJy9GUUZbdy1GUzYoLUYjNidGZW4tRmN1NiVGZXUtRiM2KEZlbkZqdUZnckYvRltvRjxGZnNGL0Zbb0Y8LUYjNidGZW4tRmN1NiVGZHZGZ3JGZnNGL0Zbb0Y8RmdxRmpxRl1yRl9yRi9GW29GPEZlbkYvRltvRjxGL0Zbb0Y8Ri9GW29GPEZlbkYvRltvRjxGZ3FGanFGXXJGX3JGL0Zbby8lMGZvbnRfc3R5bGVfbmFtZUdRJVRleHRGJ0Y8</Equation></Text-field>
</Input>
<Output>
<Text-field superscript="false" placeholder="false" executable="false" selection-placeholder="false" italic="false" size="12" bold="false" subscript="false" family="Times New Roman" opaque="false" underline="false" background="[255,255,255]" readonly="false" foreground="[0,0,0]" alignment="centred" firstindent="0" spacebelow="0" leftmargin="0" linespacing="0.0" initial="0" linebreak="space" rightmargin="0" bulletsuffix="" spaceabove="0" bullet="none" pagebreak-before="false"><Equation executable="false" style="2D Output" display="LUkjbWlHNiMvSSttb2R1bGVuYW1lRzYiSSxUeXBlc2V0dGluZ0dJKF9zeXNsaWJHRic2JVE1b3V0cHV0fnJlZGlyZWN0ZWQuLi5GJy8lJ2l0YWxpY0dRJXRydWVGJy8lLG1hdGh2YXJpYW50R1EnaXRhbGljRic=">LUkjbWlHNiMvSSttb2R1bGVuYW1lRzYiSSxUeXBlc2V0dGluZ0dJKF9zeXNsaWJHRic2JVE1b3V0cHV0fnJlZGlyZWN0ZWQuLi5GJy8lJ2l0YWxpY0dRJXRydWVGJy8lLG1hdGh2YXJpYW50R1EnaXRhbGljRic=</Equation></Text-field>
</Output>
</Group></Presentation-Block><Presentation-Block>
<Group view="presentation" hide-input="false" hide-output="true" inline-output="false" labelreference="L369" drawlabel="true">
<Input>
<Text-field style="Text" layout="Normal"></Text-field>
</Input>
</Group></Presentation-Block><Presentation-Block>
<Group view="presentation" hide-input="false" hide-output="true" inline-output="false" labelreference="L373" drawlabel="true" redirect-target="L374">
<Input>
<Text-field prompt="&gt; " style="Maple Input" layout="Normal"><Equation executable="true" style="2D Input" input-equation="" display="LUklbXJvd0c2Iy9JK21vZHVsZW5hbWVHNiJJLFR5cGVzZXR0aW5nR0koX3N5c2xpYkdGJzYuLUkjbWlHRiQ2JlEiUEYnLyUnZmFtaWx5R1EwVGltZXN+TmV3flJvbWFuRicvJSdpdGFsaWNHUSV0cnVlRicvJSxtYXRodmFyaWFudEdRJ2l0YWxpY0YnLUkjbW9HRiQ2L1EqJmNvbG9uZXE7RidGL0YyRjUvJSZmZW5jZUdRJmZhbHNlRicvJSpzZXBhcmF0b3JHRj4vJSlzdHJldGNoeUdGPi8lKnN5bW1ldHJpY0dGPi8lKGxhcmdlb3BHRj4vJS5tb3ZhYmxlbGltaXRzR0Y+LyUnYWNjZW50R0Y+LyUnbHNwYWNlR1EsMC4yNzc3Nzc4ZW1GJy8lJ3JzcGFjZUdGTS1GLDYmUSJ5RidGL0YyRjUtRjk2L1EoJnNyYXJyO0YnRi9GMkY1RjxGP0ZBRkNGRUZHRkkvRkxRJjAuMGVtRicvRk9GVy1JI21uR0YkNiVRIzQwRidGLy9GNlEnbm9ybWFsRictRjk2LlEqJnVtaW51czA7RidGL0ZnbkY8Rj9GQUZDRkVGR0ZJL0ZMUSwwLjIyMjIyMjJlbUYnL0ZPRl1vLUkmbWZyYWNHRiQ2KC1GIzYoLUYsNiVRInFGJy9GM0Y+RmduLUY5Ni1RJyZzZG90O0YnRmduRjxGP0ZBRkNGRUZHRklGVkZYRmRvRmhvLUYsNiVRInRGJ0Znb0ZnbkZnbi1GIzYsLUZaNiRRKTAuMDg2NDAwRidGZ24tRjk2LVEiKkYnRmduRjxGP0ZBRkNGRUZHRkkvRkxRLDAuMTY2NjY2N2VtRicvRk9GZ3AtRiw2JVEiQUYnRjJGNUZob0ZpcEZoby1GLDYnUScmIzk2NjtGJ0YvRmdvLyUrZXhlY3V0YWJsZUdGPkZnbkZjcC1GLDYlUSJLRidGZ29GZ25GZ24vJS5saW5ldGhpY2tuZXNzR1EiMUYnLyUrZGVub21hbGlnbkdRJ2NlbnRlckYnLyUpbnVtYWxpZ25HRmlxLyUpYmV2ZWxsZWRHRj4tRjk2LkZqb0YvRmduRjxGP0ZBRkNGRUZHRklGVkZYLUYsNiZRJGludEYnRi9GMkY1LUkobWZlbmNlZEdGJDYlLUYjNistRmBvNigtRiM2Ji1GLDYjUSFGJy1GIzYlLUYsNiVRJWRmdzJGJ0Znb0Znbi1GZHI2JC1GIzYkLUYsNiVRInhGJ0YyRjVGZ25GZ25GZ25GXHNGZ24tRiM2JS1GZHI2JS1GIzYmRlxzLUYjNidGXHMtRmBvNigtRiM2JS1GLDYmUSVLcm93RidGL0YyRjUtRmRyNiUtRiM2JC1GLDYmRmpzRi9GMkY1RmduRi9GZ25GZ24tRiM2JS1GLDYlUSgmIzk1NjtvRidGMkY1Ri9GZ25GZHFGZ3FGanFGXHItRjk2LlEiK0YnRi9GZ24vRj1RJnVuc2V0RicvRkBGaXUvRkJGaXUvRkRGaXUvRkZGaXUvRkhGaXUvRkpGaXVGXG9GXm8tRmBvNigtRiM2JS1GLDYmUSRLcndGJ0YvRjJGNUZqdEZnbi1GIzYkLUYsNiVRKCYjOTU2O3dGJ0YyRjVGZ25GZHFGZ3FGanFGXHJGZ25GXHNGZ25GL0ZnbkZcc0ZnbkZkcUZncUZqcUZcci1GOTYuUSIsRidGL0ZnbkY8L0ZARjRGQUZDRkVGR0ZJRlYvRk9RLDAuMzMzMzMzM2VtRidGXnUtRjk2LlEiPUYnRi9GZ25GPEY/RkFGQ0ZFRkdGSUZLRk4tRlo2JUZmcUYvRmduLUY5Ni5RIy4uRidGL0ZnbkY8Rj9GQUZDRkVGR0ZJRlxvRlgtRjk2LlEifkYnRi9GZ25GPEY/RkFGQ0ZFRkdGSUZWRlhGUEZnbkYvRmduLUY5Ni5RIjtGJ0YvRmduRjxGX3dGQUZDRkVGR0ZJRlZGTkZnbg==">LUklbXJvd0c2Iy9JK21vZHVsZW5hbWVHNiJJLFR5cGVzZXR0aW5nR0koX3N5c2xpYkdGJzYuLUkjbWlHRiQ2JlEiUEYnLyUnZmFtaWx5R1EwVGltZXN+TmV3flJvbWFuRicvJSdpdGFsaWNHUSV0cnVlRicvJSxtYXRodmFyaWFudEdRJ2l0YWxpY0YnLUkjbW9HRiQ2L1EqJmNvbG9uZXE7RidGL0YyRjUvJSZmZW5jZUdRJmZhbHNlRicvJSpzZXBhcmF0b3JHRj4vJSlzdHJldGNoeUdGPi8lKnN5bW1ldHJpY0dGPi8lKGxhcmdlb3BHRj4vJS5tb3ZhYmxlbGltaXRzR0Y+LyUnYWNjZW50R0Y+LyUnbHNwYWNlR1EsMC4yNzc3Nzc4ZW1GJy8lJ3JzcGFjZUdGTS1GLDYmUSJ5RidGL0YyRjUtRjk2L1EoJnNyYXJyO0YnRi9GMkY1RjxGP0ZBRkNGRUZHRkkvRkxRJjAuMGVtRicvRk9GVy1JI21uR0YkNiVRIzQwRidGLy9GNlEnbm9ybWFsRictRjk2LlEqJnVtaW51czA7RidGL0ZnbkY8Rj9GQUZDRkVGR0ZJL0ZMUSwwLjIyMjIyMjJlbUYnL0ZPRl1vLUkmbWZyYWNHRiQ2KC1GIzYoLUYsNiVRInFGJy9GM0Y+RmduLUY5Ni1RJyZzZG90O0YnRmduRjxGP0ZBRkNGRUZHRklGVkZYRmRvRmhvLUYsNiVRInRGJ0Znb0ZnbkZnbi1GIzYsLUZaNiRRKTAuMDg2NDAwRidGZ24tRjk2LVEiKkYnRmduRjxGP0ZBRkNGRUZHRkkvRkxRLDAuMTY2NjY2N2VtRicvRk9GZ3AtRiw2JVEiQUYnRjJGNUZob0ZpcEZoby1GLDYnUScmIzk2NjtGJ0YvRmdvLyUrZXhlY3V0YWJsZUdGPkZnbkZjcC1GLDYlUSJLRidGZ29GZ25GZ24vJS5saW5ldGhpY2tuZXNzR1EiMUYnLyUrZGVub21hbGlnbkdRJ2NlbnRlckYnLyUpbnVtYWxpZ25HRmlxLyUpYmV2ZWxsZWRHRj4tRjk2LkZqb0YvRmduRjxGP0ZBRkNGRUZHRklGVkZYLUYsNiZRJGludEYnRi9GMkY1LUkobWZlbmNlZEdGJDYlLUYjNistRmBvNigtRiM2Ji1GLDYjUSFGJy1GIzYlLUYsNiVRJWRmdzJGJ0Znb0Znbi1GZHI2JC1GIzYkLUYsNiVRInhGJ0YyRjVGZ25GZ25GZ25GXHNGZ24tRiM2JS1GZHI2JS1GIzYmRlxzLUYjNidGXHMtRmBvNigtRiM2JS1GLDYmUSVLcm93RidGL0YyRjUtRmRyNiUtRiM2JC1GLDYmRmpzRi9GMkY1RmduRi9GZ25GZ24tRiM2JS1GLDYlUSgmIzk1NjtvRidGMkY1Ri9GZ25GZHFGZ3FGanFGXHItRjk2LlEiK0YnRi9GZ24vRj1RJnVuc2V0RicvRkBGaXUvRkJGaXUvRkRGaXUvRkZGaXUvRkhGaXUvRkpGaXVGXG9GXm8tRmBvNigtRiM2JS1GLDYmUSRLcndGJ0YvRjJGNUZqdEZnbi1GIzYkLUYsNiVRKCYjOTU2O3dGJ0YyRjVGZ25GZHFGZ3FGanFGXHJGZ25GXHNGZ25GL0ZnbkZcc0ZnbkZkcUZncUZqcUZcci1GOTYuUSIsRidGL0ZnbkY8L0ZARjRGQUZDRkVGR0ZJRlYvRk9RLDAuMzMzMzMzM2VtRidGXnUtRjk2LlEiPUYnRi9GZ25GPEY/RkFGQ0ZFRkdGSUZLRk4tRlo2JUZmcUYvRmduLUY5Ni5RIy4uRidGL0ZnbkY8Rj9GQUZDRkVGR0ZJRlxvRlgtRjk2LlEifkYnRi9GZ25GPEY/RkFGQ0ZFRkdGSUZWRlhGUEZnbkYvRmduLUY5Ni5RIjtGJ0YvRmduRjxGX3dGQUZDRkVGR0ZJRlZGTkZnbg==</Equation></Text-field>
</Input>
<Output>
<Text-field superscript="false" placeholder="false" executable="false" selection-placeholder="false" italic="false" size="12" bold="false" subscript="false" family="Times New Roman" opaque="false" underline="false" background="[255,255,255]" readonly="false" foreground="[0,0,0]" alignment="centred" firstindent="0" spacebelow="0" leftmargin="0" linespacing="0.0" initial="0" linebreak="space" rightmargin="0" bulletsuffix="" spaceabove="0" bullet="none" pagebreak-before="false"><Equation executable="false" style="2D Output" display="LUkjbWlHNiMvSSttb2R1bGVuYW1lRzYiSSxUeXBlc2V0dGluZ0dJKF9zeXNsaWJHRic2JVE1b3V0cHV0fnJlZGlyZWN0ZWQuLi5GJy8lJ2l0YWxpY0dRJXRydWVGJy8lLG1hdGh2YXJpYW50R1EnaXRhbGljRic=">LUkjbWlHNiMvSSttb2R1bGVuYW1lRzYiSSxUeXBlc2V0dGluZ0dJKF9zeXNsaWJHRic2JVE1b3V0cHV0fnJlZGlyZWN0ZWQuLi5GJy8lJ2l0YWxpY0dRJXRydWVGJy8lLG1hdGh2YXJpYW50R1EnaXRhbGljRic=</Equation></Text-field>
</Output>
</Group>
<Group view="presentation" hide-input="false" hide-output="true" inline-output="false" labelreference="L368" drawlabel="true">
<Input>
<Text-field style="Text" layout="Normal"></Text-field>
</Input>
</Group></Presentation-Block><Presentation-Block>
<Group view="presentation" hide-input="false" hide-output="true" inline-output="false" labelreference="L505" drawlabel="true" redirect-target="L506">
<Input>
<Text-field prompt="&gt; " style="Maple Input" layout="Normal"><Equation executable="true" style="2D Input" input-equation="" display="LUklbXJvd0c2Iy9JK21vZHVsZW5hbWVHNiJJLFR5cGVzZXR0aW5nR0koX3N5c2xpYkdGJzYuLUkjbWlHRiQ2JVEkZHAyRicvJSdpdGFsaWNHUSV0cnVlRicvJSxtYXRodmFyaWFudEdRJ2l0YWxpY0YnLUkjbW9HRiQ2LVEiOkYnL0YzUSdub3JtYWxGJy8lJmZlbmNlR1EmZmFsc2VGJy8lKnNlcGFyYXRvckdGPS8lKXN0cmV0Y2h5R0Y9LyUqc3ltbWV0cmljR0Y9LyUobGFyZ2VvcEdGPS8lLm1vdmFibGVsaW1pdHNHRj0vJSdhY2NlbnRHRj0vJSdsc3BhY2VHUSwwLjI3Nzc3NzhlbUYnLyUncnNwYWNlR0ZMLUY2Ni5RIj1GJy8lJ2ZhbWlseUdRMFRpbWVzfk5ld35Sb21hbkYnRjkvRjxRJnVuc2V0RicvRj9GVi9GQUZWL0ZDRlYvRkVGVi9GR0ZWL0ZJRlZGSkZNLUkmbWZyYWNHRiQ2KC1GIzYmLUkjbW5HRiQ2JVEiMUYnRlJGOS8lK2V4ZWN1dGFibGVHRj0vJTBmb250X3N0eWxlX25hbWVHUSgyRH5NYXRoRidGOS1GIzYsLUZdbzYlUSkwLjA4NjQwMEYnRlJGOS1GNjYuUSIqRidGUkY5RjtGPkZARkJGREZGRkgvRktRLDAuMTY2NjY2N2VtRicvRk5GXnAtRiw2JlEiQUYnRlIvRjBGPUY5RmpvLUYsNiZRIktGJ0ZSRmNwRjlGam8tSShtZmVuY2VkR0YkNiUtRiM2Jy1GaG42KEZqbi1GIzYmLUYsNiZRKCYjOTU2O29GJ0ZSRi9GMkZgb0Zib0Y5LyUubGluZXRoaWNrbmVzc0dGX28vJStkZW5vbWFsaWduR1EnY2VudGVyRicvJSludW1hbGlnbkdGZ3EvJSliZXZlbGxlZEdGPS1GLDYjUSFGJ0Zgb0Zib0Y5RlJGOUZgb0Zib0Y5RmNxRmVxRmhxRmpxLUY2Ni1RIjtGJ0Y5RjsvRj9GMUZARkJGREZGRkgvRktRJjAuMGVtRidGTS1GLDYlUSNwMEYnRi9GMi1GNjYtUSomY29sb25lcTtGJ0Y5RjtGPkZARkJGREZGRkhGSkZNLUZdbzYkUSwyOC41NzQ0NTE1N0YnRjlGX3JGYG9GYm9GOQ==">LUklbXJvd0c2Iy9JK21vZHVsZW5hbWVHNiJJLFR5cGVzZXR0aW5nR0koX3N5c2xpYkdGJzYuLUkjbWlHRiQ2JVEkZHAyRicvJSdpdGFsaWNHUSV0cnVlRicvJSxtYXRodmFyaWFudEdRJ2l0YWxpY0YnLUkjbW9HRiQ2LVEiOkYnL0YzUSdub3JtYWxGJy8lJmZlbmNlR1EmZmFsc2VGJy8lKnNlcGFyYXRvckdGPS8lKXN0cmV0Y2h5R0Y9LyUqc3ltbWV0cmljR0Y9LyUobGFyZ2VvcEdGPS8lLm1vdmFibGVsaW1pdHNHRj0vJSdhY2NlbnRHRj0vJSdsc3BhY2VHUSwwLjI3Nzc3NzhlbUYnLyUncnNwYWNlR0ZMLUY2Ni5RIj1GJy8lJ2ZhbWlseUdRMFRpbWVzfk5ld35Sb21hbkYnRjkvRjxRJnVuc2V0RicvRj9GVi9GQUZWL0ZDRlYvRkVGVi9GR0ZWL0ZJRlZGSkZNLUkmbWZyYWNHRiQ2KC1GIzYmLUkjbW5HRiQ2JVEiMUYnRlJGOS8lK2V4ZWN1dGFibGVHRj0vJTBmb250X3N0eWxlX25hbWVHUSgyRH5NYXRoRidGOS1GIzYsLUZdbzYlUSkwLjA4NjQwMEYnRlJGOS1GNjYuUSIqRidGUkY5RjtGPkZARkJGREZGRkgvRktRLDAuMTY2NjY2N2VtRicvRk5GXnAtRiw2JlEiQUYnRlIvRjBGPUY5RmpvLUYsNiZRIktGJ0ZSRmNwRjlGam8tSShtZmVuY2VkR0YkNiUtRiM2Jy1GaG42KEZqbi1GIzYmLUYsNiZRKCYjOTU2O29GJ0ZSRi9GMkZgb0Zib0Y5LyUubGluZXRoaWNrbmVzc0dGX28vJStkZW5vbWFsaWduR1EnY2VudGVyRicvJSludW1hbGlnbkdGZ3EvJSliZXZlbGxlZEdGPS1GLDYjUSFGJ0Zgb0Zib0Y5RlJGOUZgb0Zib0Y5RmNxRmVxRmhxRmpxLUY2Ni1RIjtGJ0Y5RjsvRj9GMUZARkJGREZGRkgvRktRJjAuMGVtRidGTS1GLDYlUSNwMEYnRi9GMi1GNjYtUSomY29sb25lcTtGJ0Y5RjtGPkZARkJGREZGRkhGSkZNLUZdbzYkUSwyOC41NzQ0NTE1N0YnRjlGX3JGYG9GYm9GOQ==</Equation></Text-field>
</Input>
<Output>
<Text-field superscript="false" placeholder="false" executable="false" selection-placeholder="false" italic="false" size="12" bold="false" subscript="false" family="Times New Roman" opaque="false" underline="false" background="[255,255,255]" readonly="false" foreground="[0,0,0]" alignment="centred" firstindent="0" spacebelow="0" leftmargin="0" linespacing="0.0" initial="0" linebreak="space" rightmargin="0" bulletsuffix="" spaceabove="0" bullet="none" pagebreak-before="false"><Equation executable="false" style="2D Output" display="LUkjbWlHNiMvSSttb2R1bGVuYW1lRzYiSSxUeXBlc2V0dGluZ0dJKF9zeXNsaWJHRic2JVE1b3V0cHV0fnJlZGlyZWN0ZWQuLi5GJy8lJ2l0YWxpY0dRJXRydWVGJy8lLG1hdGh2YXJpYW50R1EnaXRhbGljRic=">LUkjbWlHNiMvSSttb2R1bGVuYW1lRzYiSSxUeXBlc2V0dGluZ0dJKF9zeXNsaWJHRic2JVE1b3V0cHV0fnJlZGlyZWN0ZWQuLi5GJy8lJ2l0YWxpY0dRJXRydWVGJy8lLG1hdGh2YXJpYW50R1EnaXRhbGljRic=</Equation></Text-field>
</Output>
</Group>
<Group view="presentation" hide-input="true" hide-output="false" inline-output="false" labelreference="L506" drawlabel="true" redirect-source="L505">
<Input>
<Text-field prompt="&gt; " style="Maple Input" layout="Normal">print(<Label label="L505" view="label" executable="true"></Label>); # input placeholder</Text-field>
</Input>
<Output>
<Text-field style="2D Output" layout="Maple Output"><Equation executable="false" style="2D Output">JCIrRydIJ0hZISM1</Equation></Text-field>
</Output>
<Output>
<Text-field style="2D Output" layout="Maple Output"><Equation executable="false" style="2D Output">JCIrZF5XZEchIik=</Equation></Text-field>
</Output>
</Group>
<Group view="presentation" hide-input="false" hide-output="true" inline-output="false" labelreference="L375" drawlabel="true">
<Input>
<Text-field style="Text" layout="Normal"></Text-field>
</Input>
</Group></Presentation-Block><Presentation-Block>
<Group view="presentation" hide-input="false" hide-output="true" inline-output="false" labelreference="L550" drawlabel="true">
<Input>
<Text-field style="Text" layout="Normal">p2:=</Text-field>
</Input>
</Group>
<Group view="presentation" hide-input="false" hide-output="true" inline-output="false" labelreference="L503" drawlabel="true" redirect-target="L551">
<Input>
<Text-field prompt="&gt; " style="Maple Input" layout="Normal"><Equation executable="true" style="2D Input" input-equation="" display="LUklbXJvd0c2Iy9JK21vZHVsZW5hbWVHNiJJLFR5cGVzZXR0aW5nR0koX3N5c2xpYkdGJzYqLUkjbWlHRiQ2JVEjcDBGJy8lJ2l0YWxpY0dRJmZhbHNlRicvJSxtYXRodmFyaWFudEdRJ25vcm1hbEYnLUkjbW9HRiQ2LVEoJm1pbnVzO0YnRjIvJSZmZW5jZUdGMS8lKnNlcGFyYXRvckdGMS8lKXN0cmV0Y2h5R0YxLyUqc3ltbWV0cmljR0YxLyUobGFyZ2VvcEdGMS8lLm1vdmFibGVsaW1pdHNHRjEvJSdhY2NlbnRHRjEvJSdsc3BhY2VHUSwwLjIyMjIyMjJlbUYnLyUncnNwYWNlR0ZJLUYsNiVRJGRwMkYnL0YwUSV0cnVlRicvRjNRJ2l0YWxpY0YnLUY2Ni1RJyZzZG90O0YnRjJGOUY7Rj1GP0ZBRkNGRS9GSFEmMC4wZW1GJy9GS0ZXLUkobWZlbmNlZEdGJDYkLUYjNigtSSNtbkdGJDYkUSQxMDBGJ0YyRjUtRiw2JVEjeDBGJ0YvRjIvJStleGVjdXRhYmxlR0YxLyUwZm9udF9zdHlsZV9uYW1lR1EoMkR+TWF0aEYnRjJGMkZfb0Zhb0Yy">LUklbXJvd0c2Iy9JK21vZHVsZW5hbWVHNiJJLFR5cGVzZXR0aW5nR0koX3N5c2xpYkdGJzYqLUkjbWlHRiQ2JVEjcDBGJy8lJ2l0YWxpY0dRJmZhbHNlRicvJSxtYXRodmFyaWFudEdRJ25vcm1hbEYnLUkjbW9HRiQ2LVEoJm1pbnVzO0YnRjIvJSZmZW5jZUdGMS8lKnNlcGFyYXRvckdGMS8lKXN0cmV0Y2h5R0YxLyUqc3ltbWV0cmljR0YxLyUobGFyZ2VvcEdGMS8lLm1vdmFibGVsaW1pdHNHRjEvJSdhY2NlbnRHRjEvJSdsc3BhY2VHUSwwLjIyMjIyMjJlbUYnLyUncnNwYWNlR0ZJLUYsNiVRJGRwMkYnL0YwUSV0cnVlRicvRjNRJ2l0YWxpY0YnLUY2Ni1RJyZzZG90O0YnRjJGOUY7Rj1GP0ZBRkNGRS9GSFEmMC4wZW1GJy9GS0ZXLUkobWZlbmNlZEdGJDYkLUYjNigtSSNtbkdGJDYkUSQxMDBGJ0YyRjUtRiw2JVEjeDBGJ0YvRjIvJStleGVjdXRhYmxlR0YxLyUwZm9udF9zdHlsZV9uYW1lR1EoMkR+TWF0aEYnRjJGMkZfb0Zhb0Yy</Equation></Text-field>
</Input>
<Output>
<Text-field superscript="false" placeholder="false" executable="false" selection-placeholder="false" italic="false" size="12" bold="false" subscript="false" family="Times New Roman" opaque="false" underline="false" background="[255,255,255]" readonly="false" foreground="[0,0,0]" alignment="centred" firstindent="0" spacebelow="0" leftmargin="0" linespacing="0.0" initial="0" linebreak="space" rightmargin="0" bulletsuffix="" spaceabove="0" bullet="none" pagebreak-before="false"><Equation executable="false" style="2D Output" display="LUkjbWlHNiMvSSttb2R1bGVuYW1lRzYiSSxUeXBlc2V0dGluZ0dJKF9zeXNsaWJHRic2JVE1b3V0cHV0fnJlZGlyZWN0ZWQuLi5GJy8lJ2l0YWxpY0dRJXRydWVGJy8lLG1hdGh2YXJpYW50R1EnaXRhbGljRic=">LUkjbWlHNiMvSSttb2R1bGVuYW1lRzYiSSxUeXBlc2V0dGluZ0dJKF9zeXNsaWJHRic2JVE1b3V0cHV0fnJlZGlyZWN0ZWQuLi5GJy8lJ2l0YWxpY0dRJXRydWVGJy8lLG1hdGh2YXJpYW50R1EnaXRhbGljRic=</Equation></Text-field>
</Output>
</Group>
<Group view="presentation" hide-input="true" hide-output="false" inline-output="false" labelreference="L551" drawlabel="true" redirect-source="L503">
<Input>
<Text-field prompt="&gt; " style="Maple Input" layout="Normal">print(<Label label="L503" view="label" executable="true"></Label>); # input placeholder</Text-field>
</Input>
<Output>
<Text-field style="2D Output" layout="Maple Output"><Equation executable="false" style="2D Output">JCIrKiopSHRVIiEiKQ==</Equation></Text-field>
</Output>
</Group></Presentation-Block><Presentation-Block>
<Group view="presentation" hide-input="false" hide-output="true" inline-output="false" labelreference="L552" drawlabel="true" redirect-target="L556">
<Input>
<Text-field style="Text" executable="true" layout="Normal"><Equation executable="true" style="2D Input" input-equation="" display="LUklbXJvd0c2Iy9JK21vZHVsZW5hbWVHNiJJLFR5cGVzZXR0aW5nR0koX3N5c2xpYkdGJzYoLUkjbWlHRiQ2I1EhRictRiM2Ji1GLDYlUSRkcDJGJy8lJ2l0YWxpY0dRJXRydWVGJy8lLG1hdGh2YXJpYW50R1EnaXRhbGljRictSSNtb0dGJDYtUScmc2RvdDtGJy9GOFEnbm9ybWFsRicvJSZmZW5jZUdRJmZhbHNlRicvJSpzZXBhcmF0b3JHRkIvJSlzdHJldGNoeUdGQi8lKnN5bW1ldHJpY0dGQi8lKGxhcmdlb3BHRkIvJS5tb3ZhYmxlbGltaXRzR0ZCLyUnYWNjZW50R0ZCLyUnbHNwYWNlR1EmMC4wZW1GJy8lJ3JzcGFjZUdGUS1JKG1mZW5jZWRHRiQ2JC1GIzYmLUkjbW5HRiQ2JFEkMTAwRidGPi1GOzYtUSgmbWludXM7RidGPkZARkNGRUZHRklGS0ZNL0ZQUSwwLjIyMjIyMjJlbUYnL0ZTRltvLUZaNiRRLDYyLjg4NzU4ODQzRidGPkY+Rj5GPkYrLyUnZmFtaWx5R1EwVGltZXN+TmV3flJvbWFuRicvJStleGVjdXRhYmxlR0ZCRj4=">LUklbXJvd0c2Iy9JK21vZHVsZW5hbWVHNiJJLFR5cGVzZXR0aW5nR0koX3N5c2xpYkdGJzYoLUkjbWlHRiQ2I1EhRictRiM2Ji1GLDYlUSRkcDJGJy8lJ2l0YWxpY0dRJXRydWVGJy8lLG1hdGh2YXJpYW50R1EnaXRhbGljRictSSNtb0dGJDYtUScmc2RvdDtGJy9GOFEnbm9ybWFsRicvJSZmZW5jZUdRJmZhbHNlRicvJSpzZXBhcmF0b3JHRkIvJSlzdHJldGNoeUdGQi8lKnN5bW1ldHJpY0dGQi8lKGxhcmdlb3BHRkIvJS5tb3ZhYmxlbGltaXRzR0ZCLyUnYWNjZW50R0ZCLyUnbHNwYWNlR1EmMC4wZW1GJy8lJ3JzcGFjZUdGUS1JKG1mZW5jZWRHRiQ2JC1GIzYmLUkjbW5HRiQ2JFEkMTAwRidGPi1GOzYtUSgmbWludXM7RidGPkZARkNGRUZHRklGS0ZNL0ZQUSwwLjIyMjIyMjJlbUYnL0ZTRltvLUZaNiRRLDYyLjg4NzU4ODQzRidGPkY+Rj5GPkYrLyUnZmFtaWx5R1EwVGltZXN+TmV3flJvbWFuRicvJStleGVjdXRhYmxlR0ZCRj4=</Equation></Text-field>
</Input>
<Output>
<Text-field superscript="false" placeholder="false" executable="false" selection-placeholder="false" italic="false" size="12" bold="false" subscript="false" family="Times New Roman" opaque="false" underline="false" background="[255,255,255]" readonly="false" foreground="[0,0,0]" alignment="centred" firstindent="0" spacebelow="0" leftmargin="0" linespacing="0.0" initial="0" linebreak="space" rightmargin="0" bulletsuffix="" spaceabove="0" bullet="none" pagebreak-before="false"><Equation executable="false" style="2D Output" display="LUkjbWlHNiMvSSttb2R1bGVuYW1lRzYiSSxUeXBlc2V0dGluZ0dJKF9zeXNsaWJHRic2JVE1b3V0cHV0fnJlZGlyZWN0ZWQuLi5GJy8lJ2l0YWxpY0dRJXRydWVGJy8lLG1hdGh2YXJpYW50R1EnaXRhbGljRic=">LUkjbWlHNiMvSSttb2R1bGVuYW1lRzYiSSxUeXBlc2V0dGluZ0dJKF9zeXNsaWJHRic2JVE1b3V0cHV0fnJlZGlyZWN0ZWQuLi5GJy8lJ2l0YWxpY0dRJXRydWVGJy8lLG1hdGh2YXJpYW50R1EnaXRhbGljRic=</Equation></Text-field>
</Output>
</Group>
<Group view="presentation" hide-input="true" hide-output="false" inline-output="false" labelreference="L556" drawlabel="true" redirect-source="L552">
<Input>
<Text-field prompt="&gt; " style="Maple Input" layout="Normal">print(<Label label="L552" view="label" executable="true"></Label>); # input placeholder</Text-field>
</Input>
<Output>
<Text-field style="2D Output" layout="Maple Output"><Equation executable="false" style="2D Output">JCIrLXM7PTwhIik=</Equation></Text-field>
</Output>
</Group></Presentation-Block><Presentation-Block>
<Group view="presentation" hide-input="false" hide-output="true" inline-output="false" labelreference="L557" drawlabel="true">
<Input>
<Text-field style="Text" executable="true" layout="Normal"><Equation executable="true" style="2D Input" input-equation="" display="LUklbXJvd0c2Iy9JK21vZHVsZW5hbWVHNiJJLFR5cGVzZXR0aW5nR0koX3N5c2xpYkdGJzYmLUkjbWlHRiQ2I1EhRicvJSdmYW1pbHlHUTBUaW1lc35OZXd+Um9tYW5GJy8lK2V4ZWN1dGFibGVHUSZmYWxzZUYnLyUsbWF0aHZhcmlhbnRHUSdub3JtYWxGJw==">LUklbXJvd0c2Iy9JK21vZHVsZW5hbWVHNiJJLFR5cGVzZXR0aW5nR0koX3N5c2xpYkdGJzYjLUkjbWlHRiQ2I1EhRic=</Equation></Text-field>
</Input>
</Group></Presentation-Block>
</Section><Presentation-Block>
<Group view="presentation" hide-input="false" hide-output="true" inline-output="false" labelreference="L940" drawlabel="true">
<Input>
<Text-field style="Text" layout="Normal"><Equation executable="false" style="2D Math" input-equation="" display="LUklbXJvd0c2Iy9JK21vZHVsZW5hbWVHNiJJLFR5cGVzZXR0aW5nR0koX3N5c2xpYkdGJzYlLUkjbWlHRiQ2I1EhRicvJSdmYW1pbHlHUTBUaW1lc35OZXd+Um9tYW5GJy8lLG1hdGh2YXJpYW50R1Enbm9ybWFsRic=">LUklbXJvd0c2Iy9JK21vZHVsZW5hbWVHNiJJLFR5cGVzZXR0aW5nR0koX3N5c2xpYkdGJzYjLUkjbWlHRiQ2I1EhRic=</Equation></Text-field>
</Input>
</Group></Presentation-Block>
<Section collapsed="false" MultipleChoiceAnswerIndex="-1" MultipleChoiceRandomizeChoices="false" TrueFalseAnswerIndex="-1" EssayAnswerRows="5" EssayAnswerColumns="60"><Title>
<Text-field style="Heading 2" layout="Heading 2">Caculate Krw and Krow Field<Font encoding="UTF-8">\357\274\232</Font></Text-field></Title><Presentation-Block>
<Group view="presentation" hide-input="false" hide-output="true" inline-output="false" labelreference="L380" drawlabel="true" redirect-target="L381">
<Input>
<Text-field prompt="&gt; " style="Maple Input" layout="Normal"><Equation executable="true" style="2D Input" input-equation="" display="LUklbXJvd0c2Iy9JK21vZHVsZW5hbWVHNiJJLFR5cGVzZXR0aW5nR0koX3N5c2xpYkdGJzZALUkjbW9HRiQ2L1EkZm9yRicvJSVib2xkR1EldHJ1ZUYnLyUsbWF0aHZhcmlhbnRHUSVib2xkRicvJStmb250d2VpZ2h0R0Y0LyUmZmVuY2VHUSZmYWxzZUYnLyUqc2VwYXJhdG9yR0Y5LyUpc3RyZXRjaHlHRjkvJSpzeW1tZXRyaWNHRjkvJShsYXJnZW9wR0Y5LyUubW92YWJsZWxpbWl0c0dGOS8lJ2FjY2VudEdGOS8lJ2xzcGFjZUdRJjAuMGVtRicvJSdyc3BhY2VHRkgtRiw2LVEifkYnL0YzUSdub3JtYWxGJ0Y3RjpGPEY+RkBGQkZERkZGSS1JI21pR0YkNiVRI1N3RicvJSdpdGFsaWNHRjEvRjNRJ2l0YWxpY0YnRkstRiw2L1ElZnJvbUYnRi9GMkY1RjdGOkY8Rj5GQEZCRkRGRkZJRkstRlE2JVEkU3dmRidGVEZWRkstRiw2L1EjYnlGJ0YvRjJGNUY3RjpGPEY+RkBGQkZERkZGSUZLLUkjbW5HRiQ2JFElMC4wMUYnRk5GSy1GLDYvUSN0b0YnRi9GMkY1RjdGOkY8Rj5GQEZCRkRGRkZJRkstRlxvNiRRIjFGJ0ZORkstRiw2L1EjZG9GJ0YvRjJGNUY3RjpGPEY+RkBGQkZERkZGSUZLRkstRlE2JVEmcHJpbnRGJ0ZURlYtSShtZmVuY2VkR0YkNiQtRiM2JS1GUTYmUSRLcndGJy8lJ2ZhbWlseUdRMFRpbWVzfk5ld35Sb21hbkYnL0ZVRjlGTi1GXHA2JS1GIzYkLUZRNiZGU0ZjcEZURlZGTkZjcEZORk5GTkZLRkstRiw2L1EkZW5kRidGL0YyRjVGN0Y6RjxGPkZARkJGREZGRklGS0Zlby1GLDYtUSI7RidGTkY3L0Y7RjFGPEY+RkBGQkZERkYvRkpRLDAuMjc3Nzc3OGVtRidGY3AvJStleGVjdXRhYmxlR0Y5Rk4=">LUklbXJvd0c2Iy9JK21vZHVsZW5hbWVHNiJJLFR5cGVzZXR0aW5nR0koX3N5c2xpYkdGJzY9LUkjbW9HRiQ2L1EkZm9yRicvJSVib2xkR1EldHJ1ZUYnLyUsbWF0aHZhcmlhbnRHUSVib2xkRicvJStmb250d2VpZ2h0R0Y0LyUmZmVuY2VHUSZmYWxzZUYnLyUqc2VwYXJhdG9yR0Y5LyUpc3RyZXRjaHlHRjkvJSpzeW1tZXRyaWNHRjkvJShsYXJnZW9wR0Y5LyUubW92YWJsZWxpbWl0c0dGOS8lJ2FjY2VudEdGOS8lJ2xzcGFjZUdRJjAuMGVtRicvJSdyc3BhY2VHRkgtRiw2LVEifkYnL0YzUSdub3JtYWxGJ0Y3RjpGPEY+RkBGQkZERkZGSS1JI21pR0YkNiVRI1N3RicvJSdpdGFsaWNHRjEvRjNRJ2l0YWxpY0YnRkstRiw2L1ElZnJvbUYnRi9GMkY1RjdGOkY8Rj5GQEZCRkRGRkZJRkstRlE2JVEkU3dmRidGVEZWRkstRiw2L1EjYnlGJ0YvRjJGNUY3RjpGPEY+RkBGQkZERkZGSUZLLUkjbW5HRiQ2JFElMC4wMUYnRk5GSy1GLDYvUSN0b0YnRi9GMkY1RjdGOkY8Rj5GQEZCRkRGRkZJRkstRlxvNiRRIjFGJ0ZORkstRiw2L1EjZG9GJ0YvRjJGNUY3RjpGPEY+RkBGQkZERkZGSUZLRkstRlE2JVEmcHJpbnRGJ0ZURlYtSShtZmVuY2VkR0YkNiQtRiM2JC1GUTYmUSRLcndGJy8lJ2ZhbWlseUdRMFRpbWVzfk5ld35Sb21hbkYnL0ZVRjlGTi1GXHA2JS1GIzYjLUZRNiZGU0ZjcEZURlZGY3BGTkZORktGSy1GLDYvUSRlbmRGJ0YvRjJGNUY3RjpGPEY+RkBGQkZERkZGSUZLRmVvLUYsNi1RIjtGJ0ZORjcvRjtGMUY8Rj5GQEZCRkRGRi9GSlEsMC4yNzc3Nzc4ZW1GJw==</Equation></Text-field>
</Input>
<Output>
<Text-field superscript="false" placeholder="false" executable="false" selection-placeholder="false" italic="false" size="12" bold="false" subscript="false" family="Times New Roman" opaque="false" underline="false" background="[255,255,255]" readonly="false" foreground="[0,0,0]" alignment="centred" firstindent="0" spacebelow="0" leftmargin="0" linespacing="0.0" initial="0" linebreak="space" rightmargin="0" bulletsuffix="" spaceabove="0" bullet="none" pagebreak-before="false"><Equation executable="false" style="2D Output" display="LUkjbWlHNiMvSSttb2R1bGVuYW1lRzYiSSxUeXBlc2V0dGluZ0dJKF9zeXNsaWJHRic2JVE1b3V0cHV0fnJlZGlyZWN0ZWQuLi5GJy8lJ2l0YWxpY0dRJXRydWVGJy8lLG1hdGh2YXJpYW50R1EnaXRhbGljRic=">LUkjbWlHNiMvSSttb2R1bGVuYW1lRzYiSSxUeXBlc2V0dGluZ0dJKF9zeXNsaWJHRic2JVE1b3V0cHV0fnJlZGlyZWN0ZWQuLi5GJy8lJ2l0YWxpY0dRJXRydWVGJy8lLG1hdGh2YXJpYW50R1EnaXRhbGljRic=</Equation></Text-field>
</Output>
</Group>
<Group view="presentation" hide-input="true" hide-output="false" inline-output="false" labelreference="L381" drawlabel="true" redirect-source="L380">
<Input>
<Text-field prompt="&gt; " style="Maple Input" layout="Normal">print(<Label label="L380" view="label" executable="true"></Label>); # input placeholder</Text-field>
</Input>
<Output>
<Text-field style="2D Output" layout="Maple Output"><Equation executable="false" style="2D Output">JCIrOFJwJUcjISM2</Equation></Text-field>
</Output>
<Output>
<Text-field style="2D Output" layout="Maple Output"><Equation executable="false" style="2D Output">JCIrXyc+WWEjISM2</Equation></Text-field>
</Output>
<Output>
<Text-field style="2D Output" layout="Maple Output"><Equation executable="false" style="2D Output">JCIrIlJYJj1HISM2</Equation></Text-field>
</Output>
<Output>
<Text-field style="2D Output" layout="Maple Output"><Equation executable="false" style="2D Output">JCIrSjZaMUohIzY=</Equation></Text-field>
</Output>
<Output>
<Text-field style="2D Output" layout="Maple Output"><Equation executable="false" style="2D Output">JCIrcW9SM00hIzY=</Equation></Text-field>
</Output>
<Output>
<Text-field style="2D Output" layout="Maple Output"><Equation executable="false" style="2D Output">JCIrNEVLQ1AhIzY=</Equation></Text-field>
</Output>
<Output>
<Text-field style="2D Output" layout="Maple Output"><Equation executable="false" style="2D Output">JCIrWyRbVTAlISM2</Equation></Text-field>
</Output>
<Output>
<Text-field style="2D Output" layout="Maple Output"><Equation executable="false" style="2D Output">JCIrKDN1IilSJSEjNg==</Equation></Text-field>
</Output>
<Output>
<Text-field style="2D Output" layout="Maple Output"><Equation executable="false" style="2D Output">JCIrRikqNGNaISM2</Equation></Text-field>
</Output>
<Output>
<Text-field style="2D Output" layout="Maple Output"><Equation executable="false" style="2D Output">JCIrbWItR14hIzY=</Equation></Text-field>
</Output>
<Output>
<Text-field style="2D Output" layout="Maple Output"><Equation executable="false" style="2D Output">JCIrMDgmUl4mISM2</Equation></Text-field>
</Output>
<Output>
<Text-field style="2D Output" layout="Maple Output"><Equation executable="false" style="2D Output">JCIrWHEoUSJmISM2</Equation></Text-field>
</Output>
<Output>
<Text-field style="2D Output" layout="Maple Output"><Equation executable="false" style="2D Output">JCIrJHkteUsnISM2</Equation></Text-field>
</Output>
<Output>
<Text-field style="2D Output" layout="Maple Output"><Equation executable="false" style="2D Output">JCIrQiZHZHYnISM2</Equation></Text-field>
</Output>
<Output>
<Text-field style="2D Output" layout="Maple Output"><Equation executable="false" style="2D Output">JCIraFVsKD4oISM2</Equation></Text-field>
</Output>
<Output>
<Text-field style="2D Output" layout="Maple Output"><Equation executable="false" style="2D Output">JCIrLytlYHchIzY=</Equation></Text-field>
</Output>
<Output>
<Text-field style="2D Output" layout="Maple Output"><Equation executable="false" style="2D Output">JCIrU2RdQiIpISM2</Equation></Text-field>
</Output>
<Output>
<Text-field style="2D Output" layout="Maple Output"><Equation executable="false" style="2D Output">JCIrJFtKdWcpISM2</Equation></Text-field>
</Output>
<Output>
<Text-field style="2D Output" layout="Maple Output"><Equation executable="false" style="2D Output">JCIrPnNOMCIqISM2</Equation></Text-field>
</Output>
<Output>
<Text-field style="2D Output" layout="Maple Output"><Equation executable="false" style="2D Output">JCIrYkhHPCcqISM2</Equation></Text-field>
</Output>
<Output>
<Text-field style="2D Output" layout="Maple Output"><Equation executable="false" style="2D Output">JCIrcTNLOTUhIzU=</Equation></Text-field>
</Output>
<Output>
<Text-field style="2D Output" layout="Maple Output"><Equation executable="false" style="2D Output">JCIrVk1KbzUhIzU=</Equation></Text-field>
</Output>
<Output>
<Text-field style="2D Output" layout="Maple Output"><Equation executable="false" style="2D Output">JCIrPWdxQjYhIzU=</Equation></Text-field>
</Output>
<Output>
<Text-field style="2D Output" layout="Maple Output"><Equation executable="false" style="2D Output">JCIrImYpXCE9IiEjNQ==</Equation></Text-field>
</Output>
<Output>
<Text-field style="2D Output" layout="Maple Output"><Equation executable="false" style="2D Output">JCIrbTZwUTchIzU=</Equation></Text-field>
</Output>
<Output>
<Text-field style="2D Output" layout="Maple Output"><Equation executable="false" style="2D Output">JCIrUlBHKUgiISM1</Equation></Text-field>
</Output>
<Output>
<Text-field style="2D Output" layout="Maple Output"><Equation executable="false" style="2D Output">JCIrOWpGZjghIzU=</Equation></Text-field>
</Output>
<Output>
<Text-field style="2D Output" layout="Maple Output"><Equation executable="false" style="2D Output">JCIrKCkpbztVIiEjNQ==</Equation></Text-field>
</Output>
<Output>
<Text-field style="2D Output" layout="Maple Output"><Equation executable="false" style="2D Output">JCIraDlZJlsiISM1</Equation></Text-field>
</Output>
<Output>
<Text-field style="2D Output" layout="Maple Output"><Equation executable="false" style="2D Output">JCIrTlNsXTohIzU=</Equation></Text-field>
</Output>
<Output>
<Text-field style="2D Output" layout="Maple Output"><Equation executable="false" style="2D Output">JCIrNG1DPDshIzU=</Equation></Text-field>
</Output>
<Output>
<Text-field style="2D Output" layout="Maple Output"><Equation executable="false" style="2D Output">JCIrJD1SX28iISM1</Equation></Text-field>
</Output>
<Output>
<Text-field style="2D Output" layout="Maple Output"><Equation executable="false" style="2D Output">JCIrYzxqYTwhIzU=</Equation></Text-field>
</Output>
<Output>
<Text-field style="2D Output" layout="Maple Output"><Equation executable="false" style="2D Output">JCIrSlZVRD0hIzU=</Equation></Text-field>
</Output>
<Output>
<Text-field style="2D Output" layout="Maple Output"><Equation executable="false" style="2D Output">JCIrL3BoKCo9ISM1</Equation></Text-field>
</Output>
<Output>
<Text-field style="2D Output" layout="Maple Output"><Equation executable="false" style="2D Output">JCIreiU0Nyg+ISM1</Equation></Text-field>
</Output>
<Output>
<Text-field style="2D Output" layout="Maple Output"><Equation executable="false" style="2D Output">JCIrXz8/WT8hIzU=</Equation></Text-field>
</Output>
<Output>
<Text-field style="2D Output" layout="Maple Output"><Equation executable="false" style="2D Output">JCIrRllmQUAhIzU=</Equation></Text-field>
</Output>
<Output>
<Text-field style="2D Output" layout="Maple Output"><Equation executable="false" style="2D Output">JCIrK3NRK0EhIzU=</Equation></Text-field>
</Output>
<Output>
<Text-field style="2D Output" layout="Maple Output"><Equation executable="false" style="2D Output">JCIrdSh6JnpBISM1</Equation></Text-field>
</Output>
<Output>
<Text-field style="2D Output" layout="Maple Output"><Equation executable="false" style="2D Output">JCIrW0I8Z0IhIzU=</Equation></Text-field>
</Output>
<Output>
<Text-field style="2D Output" layout="Maple Output"><Equation executable="false" style="2D Output">JCIrQVw7VUMhIzU=</Equation></Text-field>
</Output>
<Output>
<Text-field style="2D Output" layout="Maple Output"><Equation executable="false" style="2D Output">JCIrJ1xkYl8jISM1</Equation></Text-field>
</Output>
<Output>
<Text-field style="2D Output" layout="Maple Output"><Equation executable="false" style="2D Output">JCIrcStONUUhIzU=</Equation></Text-field>
</Output>
<Output>
<Text-field style="2D Output" layout="Maple Output"><Equation executable="false" style="2D Output">JCIrV0VhJ3AjISM1</Equation></Text-field>
</Output>
<Output>
<Text-field style="2D Output" layout="Maple Output"><Equation executable="false" style="2D Output">JCIrPV84JXkjISM1</Equation></Text-field>
</Output>
<Output>
<Text-field style="2D Output" layout="Maple Output"><Equation executable="false" style="2D Output">JCIrI3pGSihHISM1</Equation></Text-field>
</Output>
<Output>
<Text-field style="2D Output" layout="Maple Output"><Equation executable="false" style="2D Output">JCIrbC5fakghIzU=</Equation></Text-field>
</Output>
<Output>
<Text-field style="2D Output" layout="Maple Output"><Equation executable="false" style="2D Output">JCIrU0hKYkkhIzU=</Equation></Text-field>
</Output>
<Output>
<Text-field style="2D Output" layout="Maple Output"><Equation executable="false" style="2D Output">JCIrOGJdW0ohIzU=</Equation></Text-field>
</Output>
<Output>
<Text-field style="2D Output" layout="Maple Output"><Equation executable="false" style="2D Output">JCIrKTMpNFZLISM1</Equation></Text-field>
</Output>
<Output>
<Text-field style="2D Output" layout="Maple Output"><Equation executable="false" style="2D Output">JCIraDE0UkwhIzU=</Equation></Text-field>
</Output>
<Output>
<Text-field style="2D Output" layout="Maple Output"><Equation executable="false" style="2D Output">JCIrT0tbT00hIzU=</Equation></Text-field>
</Output>
<Output>
<Text-field style="2D Output" layout="Maple Output"><Equation executable="false" style="2D Output">JCIrNGVGTk4hIzU=</Equation></Text-field>
</Output>
<Output>
<Text-field style="2D Output" layout="Maple Output"><Equation executable="false" style="2D Output">JCIrJFFvYWokISM1</Equation></Text-field>
</Output>
<Output>
<Text-field style="2D Output" layout="Maple Output"><Equation executable="false" style="2D Output">JCIrZDQxUFAhIzU=</Equation></Text-field>
</Output>
<Output>
<Text-field style="2D Output" layout="Maple Output"><Equation executable="false" style="2D Output">JCIrSk4wU1EhIzU=</Equation></Text-field>
</Output>
<Output>
<Text-field style="2D Output" layout="Maple Output"><Equation executable="false" style="2D Output">JCIrMGhXV1IhIzU=</Equation></Text-field>
</Output>
<Output>
<Text-field style="2D Output" layout="Maple Output"><Equation executable="false" style="2D Output">JCIreSdRLTAlISM1</Equation></Text-field>
</Output>
<Output>
<Text-field style="2D Output" layout="Maple Output"><Equation executable="false" style="2D Output">JCIrYDdWZFQhIzU=</Equation></Text-field>
</Output>
<Output>
<Text-field style="2D Output" layout="Maple Output"><Equation executable="false" style="2D Output">JCIrRVEtbVUhIzU=</Equation></Text-field>
</Output>
<Output>
<Text-field style="2D Output" layout="Maple Output"><Equation executable="false" style="2D Output">JCIrLGssd1YhIzU=</Equation></Text-field>
</Output>
<Output>
<Text-field style="2D Output" layout="Maple Output"><Equation executable="false" style="2D Output">JCIrdSozdVslISM1</Equation></Text-field>
</Output>
<Output>
<Text-field style="2D Output" layout="Maple Output"><Equation executable="false" style="2D Output">JCIrXDo/K1khIzU=</Equation></Text-field>
</Output>
<Output>
<Text-field style="2D Output" layout="Maple Output"><Equation executable="false" style="2D Output">JCIrQVRSOVohIzU=</Equation></Text-field>
</Output>
<Output>
<Text-field style="2D Output" layout="Maple Output"><Equation executable="false" style="2D Output">JCIrJ3AnKSpIWyEjNQ==</Equation></Text-field>
</Output>
<Output>
<Text-field style="2D Output" layout="Maple Output"><Equation executable="false" style="2D Output">JCIrcSN6cCVcISM1</Equation></Text-field>
</Output>
<Output>
<Text-field style="2D Output" layout="Maple Output"><Equation executable="false" style="2D Output">JCIrVz1QbF0hIzU=</Equation></Text-field>
</Output>
<Output>
<Text-field style="2D Output" layout="Maple Output"><Equation executable="false" style="2D Output">JCIrPVc7Jj0mISM1</Equation></Text-field>
</Output>
<Output>
<Text-field style="2D Output" layout="Maple Output"><Equation executable="false" style="2D Output">JCIrIypwTjFgISM1</Equation></Text-field>
</Output>
<Output>
<Text-field style="2D Output" layout="Maple Output"><Equation executable="false" style="2D Output">JCIrbSZcKkdhISM1</Equation></Text-field>
</Output>
<Output>
<Text-field style="2D Output" layout="Maple Output"><Equation executable="false" style="2D Output">JCIrU0AlSGImISM1</Equation></Text-field>
</Output>
<Output>
<Text-field style="2D Output" layout="Maple Output"><Equation executable="false" style="2D Output">JCIrOVpMeWMhIzU=</Equation></Text-field>
</Output>
<Output>
<Text-field style="2D Output" layout="Maple Output"><Equation executable="false" style="2D Output">JCIrKEdGXiFlISM1</Equation></Text-field>
</Output>
<Output>
<Text-field style="2D Output" layout="Maple Output"><Equation executable="false" style="2D Output">JCIraSk+TCRmISM1</Equation></Text-field>
</Output>
<Output>
<Text-field style="2D Output" layout="Maple Output"><Equation executable="false" style="2D Output">JCIrTkMiSDEnISM1</Equation></Text-field>
</Output>
<Output>
<Text-field style="2D Output" layout="Maple Output"><Equation executable="false" style="2D Output">JCIrNV0hUj4nISM1</Equation></Text-field>
</Output>
<Output>
<Text-field style="2D Output" layout="Maple Output"><Equation executable="false" style="2D Output">JCIrJGUoSEVqISM1</Equation></Text-field>
</Output>
<Output>
<Text-field style="2D Output" layout="Maple Output"><Equation executable="false" style="2D Output">JCIrZSw0Z2shIzU=</Equation></Text-field>
</Output>
<Output>
<Text-field style="2D Output" layout="Maple Output"><Equation executable="false" style="2D Output">JCIrSkZHJmYnISM1</Equation></Text-field>
</Output>
<Output>
<Text-field style="2D Output" layout="Maple Output"><Equation executable="false" style="2D Output">JCIrMGAoPXQnISM1</Equation></Text-field>
</Output>
<Output>
<Text-field style="2D Output" layout="Maple Output"><Equation executable="false" style="2D Output">JCIrenknKXBvISM1</Equation></Text-field>
</Output>
</Group></Presentation-Block><Presentation-Block>
<Group view="presentation" hide-input="false" hide-output="true" inline-output="false" labelreference="L382" drawlabel="true" redirect-target="L383">
<Input>
<Text-field prompt="&gt; " style="Maple Input" layout="Normal"><Equation executable="true" style="2D Input" input-equation="" display="LUklbXJvd0c2Iy9JK21vZHVsZW5hbWVHNiJJLFR5cGVzZXR0aW5nR0koX3N5c2xpYkdGJzZALUkjbW9HRiQ2L1EkZm9yRicvJSVib2xkR1EldHJ1ZUYnLyUsbWF0aHZhcmlhbnRHUSVib2xkRicvJStmb250d2VpZ2h0R0Y0LyUmZmVuY2VHUSZmYWxzZUYnLyUqc2VwYXJhdG9yR0Y5LyUpc3RyZXRjaHlHRjkvJSpzeW1tZXRyaWNHRjkvJShsYXJnZW9wR0Y5LyUubW92YWJsZWxpbWl0c0dGOS8lJ2FjY2VudEdGOS8lJ2xzcGFjZUdRJjAuMGVtRicvJSdyc3BhY2VHRkgtRiw2LVEifkYnL0YzUSdub3JtYWxGJ0Y3RjpGPEY+RkBGQkZERkZGSS1JI21pR0YkNiVRI1N3RicvJSdpdGFsaWNHRjEvRjNRJ2l0YWxpY0YnRkstRiw2L1ElZnJvbUYnRi9GMkY1RjdGOkY8Rj5GQEZCRkRGRkZJRkstRlE2JVEkU3dmRidGVEZWRkstRiw2L1EjYnlGJ0YvRjJGNUY3RjpGPEY+RkBGQkZERkZGSUZLLUkjbW5HRiQ2JFElMC4wMUYnRk5GSy1GLDYvUSN0b0YnRi9GMkY1RjdGOkY8Rj5GQEZCRkRGRkZJRkstRlxvNiRRIjFGJ0ZORkstRiw2L1EjZG9GJ0YvRjJGNUY3RjpGPEY+RkBGQkZERkZGSUZLRkstRlE2JVEmcHJpbnRGJ0ZURlYtSShtZmVuY2VkR0YkNiQtRiM2JS1GUTYmUSVLcm93RicvJSdmYW1pbHlHUTBUaW1lc35OZXd+Um9tYW5GJy9GVUY5Rk4tRlxwNiUtRiM2JC1GUTYmRlNGY3BGVEZWRk5GY3BGTkZORk5GS0ZLLUYsNi9RJGVuZEYnRi9GMkY1RjdGOkY8Rj5GQEZCRkRGRkZJRktGZW8tRiw2LVEiO0YnRk5GNy9GO0YxRjxGPkZARkJGREZGL0ZKUSwwLjI3Nzc3NzhlbUYnRmNwLyUrZXhlY3V0YWJsZUdGOUZO">LUklbXJvd0c2Iy9JK21vZHVsZW5hbWVHNiJJLFR5cGVzZXR0aW5nR0koX3N5c2xpYkdGJzZALUkjbW9HRiQ2L1EkZm9yRicvJSVib2xkR1EldHJ1ZUYnLyUsbWF0aHZhcmlhbnRHUSVib2xkRicvJStmb250d2VpZ2h0R0Y0LyUmZmVuY2VHUSZmYWxzZUYnLyUqc2VwYXJhdG9yR0Y5LyUpc3RyZXRjaHlHRjkvJSpzeW1tZXRyaWNHRjkvJShsYXJnZW9wR0Y5LyUubW92YWJsZWxpbWl0c0dGOS8lJ2FjY2VudEdGOS8lJ2xzcGFjZUdRJjAuMGVtRicvJSdyc3BhY2VHRkgtRiw2LVEifkYnL0YzUSdub3JtYWxGJ0Y3RjpGPEY+RkBGQkZERkZGSS1JI21pR0YkNiVRI1N3RicvJSdpdGFsaWNHRjEvRjNRJ2l0YWxpY0YnRkstRiw2L1ElZnJvbUYnRi9GMkY1RjdGOkY8Rj5GQEZCRkRGRkZJRkstRlE2JVEkU3dmRidGVEZWRkstRiw2L1EjYnlGJ0YvRjJGNUY3RjpGPEY+RkBGQkZERkZGSUZLLUkjbW5HRiQ2JFElMC4wMUYnRk5GSy1GLDYvUSN0b0YnRi9GMkY1RjdGOkY8Rj5GQEZCRkRGRkZJRkstRlxvNiRRIjFGJ0ZORkstRiw2L1EjZG9GJ0YvRjJGNUY3RjpGPEY+RkBGQkZERkZGSUZLRkstRlE2JVEmcHJpbnRGJ0ZURlYtSShtZmVuY2VkR0YkNiQtRiM2JS1GUTYmUSVLcm93RicvJSdmYW1pbHlHUTBUaW1lc35OZXd+Um9tYW5GJy9GVUY5Rk4tRlxwNiUtRiM2JC1GUTYmRlNGY3BGVEZWRk5GY3BGTkZORk5GS0ZLLUYsNi9RJGVuZEYnRi9GMkY1RjdGOkY8Rj5GQEZCRkRGRkZJRktGZW8tRiw2LVEiO0YnRk5GNy9GO0YxRjxGPkZARkJGREZGL0ZKUSwwLjI3Nzc3NzhlbUYnRmNwLyUrZXhlY3V0YWJsZUdGOUZO</Equation></Text-field>
</Input>
<Output>
<Text-field superscript="false" placeholder="false" executable="false" selection-placeholder="false" italic="false" size="12" bold="false" subscript="false" family="Times New Roman" opaque="false" underline="false" background="[255,255,255]" readonly="false" foreground="[0,0,0]" alignment="centred" firstindent="0" spacebelow="0" leftmargin="0" linespacing="0.0" initial="0" linebreak="space" rightmargin="0" bulletsuffix="" spaceabove="0" bullet="none" pagebreak-before="false"><Equation executable="false" style="2D Output" display="LUkjbWlHNiMvSSttb2R1bGVuYW1lRzYiSSxUeXBlc2V0dGluZ0dJKF9zeXNsaWJHRic2JVE1b3V0cHV0fnJlZGlyZWN0ZWQuLi5GJy8lJ2l0YWxpY0dRJXRydWVGJy8lLG1hdGh2YXJpYW50R1EnaXRhbGljRic=">LUkjbWlHNiMvSSttb2R1bGVuYW1lRzYiSSxUeXBlc2V0dGluZ0dJKF9zeXNsaWJHRic2JVE1b3V0cHV0fnJlZGlyZWN0ZWQuLi5GJy8lJ2l0YWxpY0dRJXRydWVGJy8lLG1hdGh2YXJpYW50R1EnaXRhbGljRic=</Equation></Text-field>
</Output>
</Group>
<Group view="presentation" hide-input="true" hide-output="false" inline-output="false" labelreference="L383" drawlabel="true" redirect-source="L382">
<Input>
<Text-field prompt="&gt; " style="Maple Input" layout="Normal">print(<Label label="L382" view="label" executable="true"></Label>); # input placeholder</Text-field>
</Input>
<Output>
<Text-field style="2D Output" layout="Maple Output"><Equation executable="false" style="2D Output">JCIrdUBOK2IhIzU=</Equation></Text-field>
</Output>
<Output>
<Text-field style="2D Output" layout="Maple Output"><Equation executable="false" style="2D Output">JCIrUllKMl4hIzU=</Equation></Text-field>
</Output>
<Output>
<Text-field style="2D Output" layout="Maple Output"><Equation executable="false" style="2D Output">JCIrTTdZTFohIzU=</Equation></Text-field>
</Output>
<Output>
<Text-field style="2D Output" layout="Maple Output"><Equation executable="false" style="2D Output">JCIrZz5KeVYhIzU=</Equation></Text-field>
</Output>
<Output>
<Text-field style="2D Output" layout="Maple Output"><Equation executable="false" style="2D Output">JCIrOm9RVFMhIzU=</Equation></Text-field>
</Output>
<Output>
<Text-field style="2D Output" layout="Maple Output"><Equation executable="false" style="2D Output">JCIrLGU/QVAhIzU=</Equation></Text-field>
</Output>
<Output>
<Text-field style="2D Output" layout="Maple Output"><Equation executable="false" style="2D Output">JCIrPCopRz9NISM1</Equation></Text-field>
</Output>
<Output>
<Text-field style="2D Output" layout="Maple Output"><Equation executable="false" style="2D Output">JCIra2g6TkohIzU=</Equation></Text-field>
</Output>
<Output>
<Text-field style="2D Output" layout="Maple Output"><Equation executable="false" style="2D Output">JCIrU3ZLbUchIzU=</Equation></Text-field>
</Output>
<Output>
<Text-field style="2D Output" layout="Maple Output"><Equation executable="false" style="2D Output">JCIrWklLOEUhIzU=</Equation></Text-field>
</Output>
<Output>
<Text-field style="2D Output" layout="Maple Output"><Equation executable="false" style="2D Output">JCIrJW9pY1AjISM1</Equation></Text-field>
</Output>
<Output>
<Text-field style="2D Output" layout="Maple Output"><Equation executable="false" style="2D Output">JCIrXmsnRzojISM1</Equation></Text-field>
</Output>
<Output>
<Text-field style="2D Output" layout="Maple Output"><Equation executable="false" style="2D Output">JCIrW1ZYVz4hIzU=</Equation></Text-field>
</Output>
<Output>
<Text-field style="2D Output" layout="Maple Output"><Equation executable="false" style="2D Output">JCIrdmolKlw8ISM1</Equation></Text-field>
</Output>
<Output>
<Text-field style="2D Output" layout="Maple Output"><Equation executable="false" style="2D Output">JCIrTEQnKW86ISM1</Equation></Text-field>
</Output>
<Output>
<Text-field style="2D Output" layout="Maple Output"><Equation executable="false" style="2D Output">JCIrQEdzKzkhIzU=</Equation></Text-field>
</Output>
<Output>
<Text-field style="2D Output" layout="Maple Output"><Equation executable="false" style="2D Output">JCIrUXMvWDchIzU=</Equation></Text-field>
</Output>
<Output>
<Text-field style="2D Output" layout="Maple Output"><Equation executable="false" style="2D Output">JCIrKHliODUiISM1</Equation></Text-field>
</Output>
<Output>
<Text-field style="2D Output" layout="Maple Output"><Equation executable="false" style="2D Output">JCIrXFlvInAqISM2</Equation></Text-field>
</Output>
<Output>
<Text-field style="2D Output" layout="Maple Output"><Equation executable="false" style="2D Output">JCIrTUYwIVspISM2</Equation></Text-field>
</Output>
<Output>
<Text-field style="2D Output" layout="Maple Output"><Equation executable="false" style="2D Output">JCIrQEAnUVAoISM2</Equation></Text-field>
</Output>
<Output>
<Text-field style="2D Output" layout="Maple Output"><Equation executable="false" style="2D Output">JCIrNUdKb2ohIzY=</Equation></Text-field>
</Output>
<Output>
<Text-field style="2D Output" layout="Maple Output"><Equation executable="false" style="2D Output">JCIrK1tnZWEhIzY=</Equation></Text-field>
</Output>
<Output>
<Text-field style="2D Output" layout="Maple Output"><Equation executable="false" style="2D Output">JCIrJDRRKlJZISM2</Equation></Text-field>
</Output>
<Output>
<Text-field style="2D Output" layout="Maple Output"><Equation executable="false" style="2D Output">JCIrKG83diFSISM2</Equation></Text-field>
</Output>
<Output>
<Text-field style="2D Output" layout="Maple Output"><Equation executable="false" style="2D Output">JCIrJGVHbEQkISM2</Equation></Text-field>
</Output>
<Output>
<Text-field style="2D Output" layout="Maple Output"><Equation executable="false" style="2D Output">JCIrInkmPSNvIyEjNg==</Equation></Text-field>
</Output>
<Output>
<Text-field style="2D Output" layout="Maple Output"><Equation executable="false" style="2D Output">JCIrIUclb3pAISM2</Equation></Text-field>
</Output>
<Output>
<Text-field style="2D Output" layout="Maple Output"><Equation executable="false" style="2D Output">JCIrIzNDVXUiISM2</Equation></Text-field>
</Output>
<Output>
<Text-field style="2D Output" layout="Maple Output"><Equation executable="false" style="2D Output">JCIrJz0wNVAiISM2</Equation></Text-field>
</Output>
<Output>
<Text-field style="2D Output" layout="Maple Output"><Equation executable="false" style="2D Output">JCIrImZGXzAiISM2</Equation></Text-field>
</Output>
<Output>
<Text-field style="2D Output" layout="Maple Output"><Equation executable="false" style="2D Output">JCIrISlIIjQjeiEjNw==</Equation></Text-field>
</Output>
<Output>
<Text-field style="2D Output" layout="Maple Output"><Equation executable="false" style="2D Output">JCIrcUknencmISM3</Equation></Text-field>
</Output>
<Output>
<Text-field style="2D Output" layout="Maple Output"><Equation executable="false" style="2D Output">JCIreWhVWFMhIzc=</Equation></Text-field>
</Output>
<Output>
<Text-field style="2D Output" layout="Maple Output"><Equation executable="false" style="2D Output">JCIrMEJJMEYhIzc=</Equation></Text-field>
</Output>
<Output>
<Text-field style="2D Output" layout="Maple Output"><Equation executable="false" style="2D Output">JCIrXTlmKnAiISM3</Equation></Text-field>
</Output>
<Output>
<Text-field style="2D Output" layout="Maple Output"><Equation executable="false" style="2D Output">JCIrVmgkSCEpKiEjOA==</Equation></Text-field>
</Output>
<Output>
<Text-field style="2D Output" layout="Maple Output"><Equation executable="false" style="2D Output">JCIrbXozJSpcISM4</Equation></Text-field>
</Output>
<Output>
<Text-field style="2D Output" layout="Maple Output"><Equation executable="false" style="2D Output">JCIrdipwJCozIyEjOA==</Equation></Text-field>
</Output>
<Output>
<Text-field style="2D Output" layout="Maple Output"><Equation executable="false" style="2D Output">JCIrIW9AeTMnISM5</Equation></Text-field>
</Output>
<Output>
<Text-field style="2D Output" layout="Maple Output"><Equation executable="false" style="2D Output">JCIrK1lYS3MhIzo=</Equation></Text-field>
</Output>
</Group></Presentation-Block><Presentation-Block>
<Group view="presentation" hide-input="false" hide-output="true" inline-output="false" labelreference="L384" drawlabel="true">
<Input>
<Text-field prompt="&gt; " style="Maple Input" layout="Normal"><Equation executable="true" style="2D Input" input-equation="" display="LUklbXJvd0c2Iy9JK21vZHVsZW5hbWVHNiJJLFR5cGVzZXR0aW5nR0koX3N5c2xpYkdGJzYmLUkjbWlHRiQ2I1EhRicvJSdmYW1pbHlHUTBUaW1lc35OZXd+Um9tYW5GJy8lK2V4ZWN1dGFibGVHUSZmYWxzZUYnLyUsbWF0aHZhcmlhbnRHUSdub3JtYWxGJw==">JSFH</Equation></Text-field>
</Input>
</Group></Presentation-Block>
</Section><Presentation-Block>
<Group view="presentation" hide-input="false" hide-output="true" inline-output="false" labelreference="L724" drawlabel="true">
<Input>
<Text-field style="Text" layout="Normal"><Equation executable="false" style="2D Math" input-equation="" display="LUklbXJvd0c2Iy9JK21vZHVsZW5hbWVHNiJJLFR5cGVzZXR0aW5nR0koX3N5c2xpYkdGJzYlLUkjbWlHRiQ2I1EhRicvJSdmYW1pbHlHUTBUaW1lc35OZXd+Um9tYW5GJy8lLG1hdGh2YXJpYW50R1Enbm9ybWFsRic=">LUklbXJvd0c2Iy9JK21vZHVsZW5hbWVHNiJJLFR5cGVzZXR0aW5nR0koX3N5c2xpYkdGJzYjLUkjbWlHRiQ2I1EhRic=</Equation></Text-field>
</Input>
</Group></Presentation-Block>
</Section><Presentation-Block>
<Group view="presentation" hide-input="false" hide-output="true" inline-output="false" labelreference="L1031" drawlabel="true">
<Input>
<Text-field prompt="&gt; " style="Maple Input" layout="Normal"><Equation executable="true" style="2D Input" input-equation="" display="LUklbXJvd0c2Iy9JK21vZHVsZW5hbWVHNiJJLFR5cGVzZXR0aW5nR0koX3N5c2xpYkdGJzYmLUkjbWlHRiQ2I1EhRicvJSdmYW1pbHlHUTBUaW1lc35OZXd+Um9tYW5GJy8lK2V4ZWN1dGFibGVHUSZmYWxzZUYnLyUsbWF0aHZhcmlhbnRHUSdub3JtYWxGJw==">LUklbXJvd0c2Iy9JK21vZHVsZW5hbWVHNiJJLFR5cGVzZXR0aW5nR0koX3N5c2xpYkdGJzYjLUkjbWlHRiQ2I1EhRic=</Equation></Text-field>
</Input>
</Group></Presentation-Block><Presentation-Block>
<Group view="presentation" hide-input="false" hide-output="true" inline-output="false" labelreference="L1030" drawlabel="true">
<Input>
<Text-field style="Text" layout="Normal"><Equation executable="false" style="2D Math" input-equation="" display="LUklbXJvd0c2Iy9JK21vZHVsZW5hbWVHNiJJLFR5cGVzZXR0aW5nR0koX3N5c2xpYkdGJzYlLUkjbWlHRiQ2I1EhRicvJSdmYW1pbHlHUTBUaW1lc35OZXd+Um9tYW5GJy8lLG1hdGh2YXJpYW50R1Enbm9ybWFsRic=">LUklbXJvd0c2Iy9JK21vZHVsZW5hbWVHNiJJLFR5cGVzZXR0aW5nR0koX3N5c2xpYkdGJzYjLUkjbWlHRiQ2I1EhRic=</Equation></Text-field>
</Input>
</Group></Presentation-Block><Presentation-Block>
<Group view="presentation" hide-input="false" hide-output="true" inline-output="false" labelreference="L941" drawlabel="true">
<Input>
<Text-field style="Text" layout="Normal"><Equation executable="false" style="2D Math" input-equation="" display="LUklbXJvd0c2Iy9JK21vZHVsZW5hbWVHNiJJLFR5cGVzZXR0aW5nR0koX3N5c2xpYkdGJzYlLUkjbWlHRiQ2I1EhRicvJSdmYW1pbHlHUTBUaW1lc35OZXd+Um9tYW5GJy8lLG1hdGh2YXJpYW50R1Enbm9ybWFsRic=">LUklbXJvd0c2Iy9JK21vZHVsZW5hbWVHNiJJLFR5cGVzZXR0aW5nR0koX3N5c2xpYkdGJzYjLUkjbWlHRiQ2I1EhRic=</Equation></Text-field>
</Input>
</Group></Presentation-Block><Presentation-Block>
<Group view="presentation" hide-input="false" hide-output="true" inline-output="false" labelreference="L639" drawlabel="true">
<Input>
<Text-field prompt="&gt; " style="Maple Input" layout="Normal"><Equation executable="true" style="2D Input" input-equation="" display="LUklbXJvd0c2Iy9JK21vZHVsZW5hbWVHNiJJLFR5cGVzZXR0aW5nR0koX3N5c2xpYkdGJzYmLUkjbWlHRiQ2I1EhRicvJSdmYW1pbHlHUTBUaW1lc35OZXd+Um9tYW5GJy8lK2V4ZWN1dGFibGVHUSZmYWxzZUYnLyUsbWF0aHZhcmlhbnRHUSdub3JtYWxGJw==">JSFH</Equation></Text-field>
</Input>
</Group></Presentation-Block><Presentation-Block>
<Group view="presentation" hide-input="false" hide-output="true" inline-output="false" labelreference="L1021" drawlabel="true">
<Input>
<Text-field style="Text" layout="Normal"><Equation executable="false" style="2D Math" input-equation="" display="LUklbXJvd0c2Iy9JK21vZHVsZW5hbWVHNiJJLFR5cGVzZXR0aW5nR0koX3N5c2xpYkdGJzYlLUkjbWlHRiQ2I1EhRicvJSdmYW1pbHlHUTBUaW1lc35OZXd+Um9tYW5GJy8lLG1hdGh2YXJpYW50R1Enbm9ybWFsRic=">JSFH</Equation></Text-field>
</Input>
</Group></Presentation-Block>
</Worksheet>
